# Supplementary material for: Effects of weather variation on waterfowl migration: Lessons from a continental‐scale generalizable avian movement and energetics model
Source: Ecol Evol. 2022 Feb 17;12(2):e8617. doi: 10.1002/ece3.8617 (PMC8853969; doi:10.1002/ece3.8617)
Supplement: Supplementary file 1 — Appendix S1 [file ECE3-12-e8617-s001.zip]

Archive with 5 entries (5 files):
- ece38617-sup-0002-Methods.pdf
- ece38617-sup-0003-Supinfo.R
- ece38617-sup-0004-Supinfo.R
- ece38617-sup-0005-Supinfo.gif
- ece38617-sup_0001-Supinfo.docx
