# Supplementary material for: Effects of weather variation on waterfowl migration: Lessons from a continental‐scale generalizable avian movement and energetics model
Source: Ecol Evol. 2022 Feb 17;12(2):e8617. doi: 10.1002/ece3.8617 (PMC8853969; doi:10.1002/ece3.8617)
Supplement: Supplementary file 1 — Appendix S1 [file ECE3-12-e8617-s001.zip › ece38617-sup-0003-Supinfo.R]

###########################################################################
#
# Generalizable Avian Movement and Energetics Model
#--------------------------------------------------------------------------
#
# Created by Kevin Aagaard, Wayne Thogmartin, and Eric Lonsdorf
#
# Modified:  
Sys.time()
# By: Kevin Aagaard
#
###########################################################################

# Initialize settings (workspace, directory, etc.) ------------------------

#Clear the workspace
rm(list=ls())

#Clear the console
cat("\014")

# #If Rtools isn't working right:
# Sys.setenv(PATH="%PATH%;C:/Rtools/gcc-4.6.3/bin;c:/Rtools/bin")
# #And test:
# Sys.getenv('PATH')

# For use when library path directory is not working 
# (permissioning issue)
# .libPaths(.libPaths()[2])

# # Install archived version of SDMTools as it is not maintained 
# # (as of 06/25/2020)
# require(devtools)
# install_version(
#   'SDMTools', 
#   version = '1.1-221.2', 
#   repos = 'http://cran.us.r-project.org'
# )

#Include necessary libraries
x = c('compiler','fields','maptools','data.table','plyr','foreign',
      'dplyr','scales','stringr','rstudioapi','animation','ggplot2',
      'profvis','directlabels','SDMTools','raster','sp','rgdal','rgeos',
      'viridis','geosphere','mapproj','mapdata','parallel','snow',
      'doSNOW','doParallel','bit64','piecewiseSEM','fGarch','arules')

# If you don't know if you've installed the packages for some of these 
# libraries, run this:
# install.packages(x)

lapply(x, library, character.only=TRUE)
rm(x)

#Set working directory (should be universal)
setwd(
  dirname(
    rstudioapi::callFun(
      'getActiveDocumentContext'
    )$path
  )
)

getwd()

#Enable the just in time compiler to speed up analysis
enableJIT(3)

#Grab current time
timeit=proc.time()

#Set the significant digits to 15
options(digits=16)

# #Time all of the code
# Sys.time()
# start_timer = Sys.time()


#
# Input data --------------------------------------------------------------
# Load node specific data
# Without Temperature or WSI data
NODE_DATA = 
  fread(
    "NodeSpecifData.txt"
  )

setkey(
  NODE_DATA,
  Code,
  ID,
  Y_INDEX,
  X_INDEX,
  Longitude,
  Latitude
)

# Convert to shapefile
sp_node_landscape = NODE_DATA

sp_node_landscape[
  ,
  ForageShoreline :=
    as.numeric(
      ForageShoreline
    )
]

coordinates(
  sp_node_landscape
) = 
  sp_node_landscape[
    ,
    .(
      Longitude,
      Latitude
    )
  ]

crs(
  sp_node_landscape
) = 
  CRS(
    '+proj=aea +lat_1=29.5 +lat_2=45.5 +lat_0=23 +lon_0=-96 +x_0=0 
    +y_0=0 +datum=NAD83 +units=m +no_defs'
  )

writeOGR(
  obj = sp_node_landscape,
  dsn = '.',
  layer = 'sp_node_landscape',
  driver = 'ESRI Shapefile',
  overwrite_layer = TRUE
)

# Continue with data input
NODE_DATA[
  ,
  `:=`(
    NormRoostShoreline = 
      RoostShoreline / 
      sum(
        RoostShoreline
      ),
    NormDistBreed = 
      (
        max(
          DistBreed
        ) - 
          DistBreed
      ) /
      sum(
        max(
          DistBreed
        ) - 
          DistBreed
      ),
    HarvestDisturb = 0
  )
]

N_0 = 
  NODE_DATA[
    ,
    sum(
      N_Abund_0
    )
  ]

# Determine number of nodes
num_nodes = 
  nrow(
    NODE_DATA
  )

# Set node size in km (20 miles = 32.1869 km)
node_size = 32.1869

# Converstion from kilocalories to kiloJoules
kckJConv = 4.184 # 1 kilocalorie = 4.184 kiloJoules

flight_dist = 2253.083 #km
range_limit = 0.8

# Gamma alpha-paramter for body condition transitions
gamma_a = 1

# Simulation number for flight energetics
sim_num = 10000


#
# Generic-use functions ---------------------------------------------------
# Function to convert NA-elements to 0
NAFunc = 
  function(
    x
  ) {
    x[
      is.na(
        x
      )
    ] = 0
    x
  }

# Function to normalize landscape values
norm_func = 
  function(
    x, 
    na.rm = TRUE
  ) {
    x / 
      sum(
        x, 
        na.rm = na.rm
      )
  }

# Zero-to-one standardization
ZO_std = 
  function(
    x, 
    na.rm = TRUE
  ) {
    (
      x - 
        min(
          x, 
          na.rm = na.rm
        )
    ) / 
      (
        max(
          x, 
          na.rm = na.rm
        ) - 
          min(
            x, 
            na.rm = na.rm
          )
      )
  }

# Z-score standardization
ZScore_func = 
  function(
    x, 
    na.rm = TRUE
  ) {
    (
      x - 
        mean(
          x, 
          na.rm = na.rm
        )
    ) / 
      sd(
        x, 
        na.rm = na.rm
      )
  }

# Proportion of landscape that is inhospitable (WSI > wsi_cutoff)
inhospitable = 
  function(
    x
  ) {
    length(
      which(
        x > wsi_cutoff
      )
    ) /
      num_nodes
  }

# Proportion of landscape that is hospitable (WSI < wsi_cutoff)
hospitable = 
  function(
    x
  ) {
    length(
      which(
        x < wsi_cutoff
      )
    ) /
      num_nodes
  }

# Mean WSI within proportion of landscape that is hospitable
# (WSI < wsi_cutoff)
availmeanWSI = 
  function(
    x, 
    na.rm = TRUE
  ) {
    mean(
      x[
        x < wsi_cutoff
      ], 
      na.rm = na.rm
    )
  }

# Median WSI within proportion of landscape that is hospitable
# (WSI < wsi_cutoff)
availmedianWSI = 
  function(
    x, 
    na.rm = TRUE
  ) {
    median(
      x[
        x < wsi_cutoff
      ],
      na.rm = na.rm
    )
  }

# Mean WSI across landscape 
ALLmeanWSI = 
  function(
    x, 
    na.rm = TRUE
  ) {
    mean(
      x,
      na.rm = na.rm
    )
  }

# Median WSI across landscape
ALLmedianWSI = 
  function(
    x, 
    na.rm = TRUE
  ) {
    median(
      x,
      na.rm = na.rm
    )
  }

# Top 2% most populace nodes per day
node_populace = 
  function(
    x
  ) {
    which(
      x > 
        quantile(
          x,
          probs = 0.98
        )
    )
  }

# Center of mass of population per day
Pop_CoM = 
  function(
    wt,
    x,
    y,
    z
  ) {
    COGravity(
      x,
      y,
      z,
      wt
    )
  }

# Mask operation for arrays
fun.mask = 
  function(
    x
  ) {
    x[
      !arr_dummy_mask
    ] = NA
    return(
      x
    )
  }

# Rounding function
round_func = 
  function(
    x, 
    n
  ) {
    posneg = sign(x)
    z = abs(x)*10^n
    z = z + 0.5
    z = trunc(z)
    z = z/10^n
    z * posneg
  }

# Temperature mean in available habitat function
availmeanTemp = 
  function(
    x, 
    na.rm = TRUE
  ) {
    mean(
      x[
        y < 
          wsi_cutoff
      ]
    )
  }

# Gamma movement functions for body condition transitions
gamma_x_func = 
  function(
    x
  ) {
    (
      (
        flight_dist - x
      ) * (
        x > 0
      )
    )
  }

t1_func = 
  function(
    x
  ) {
    x ^ (
      gamma_a - 1
    )
  }

# Integration function for skewed normal distribution
integrate_snorm = 
  Vectorize(
    function(
      l,
      h
    ) {
      integrate(
        function(x) {
          dsnorm(
            x,
            sd_body_mass
          )
        },
        lower = l,
        upper = h
      )$value
    }
  )

# Integration function for uniform distribution
lower_bound = 0
upper_bound = flight_dist

integrate_unif = 
  Vectorize(
    function(
      lower_limit,
      upper_limit
    ) {
      integrate(
        function(
          x
        ) 
        {
          dunif(
            x,
            lower_bound,
            upper_bound
          )
        },
        lower = lower_limit,
        upper = upper_limit
      )$value
    }
  )

# Axis label rounding function
scaleFUN = 
  function(
    x
  ) {
    sprintf(
      '%.1f', 
      x
    )
  }

# Flight energetics function, derived from Colin Pennycuick's Flight 
# program
flight_energetics = 
  function(
    body_mass,
    bady_fat_prop,
    wing_span,
    wing_area,
    air_density,
    flight_traj_table
  ) {
    
    ind_pwr_fact = 0.9
    gravity = 9.81
    prof_pwr_const = 8.4
    conversion_eff = 0.23
    respir_fact = 1.1
    
    phen_environ_sens_table =
      data.table(
        bird_id = 
          1:sim_num,
        body_mass =
          body_mass,
        body_fat_prop =
          body_fat_prop,
        wing_span =
          wing_span,
        wing_area =
          wing_area,
        air_density =
          air_density
      )
    
    flight_metrics_table = 
      data.table(
        tidyr::crossing(
          phen_environ_sens_table,
          flight_traj_table
        )
      )
    
    flight_metrics_table[
      ,
      P_chem :=
        ((respir_fact *
            ((((ind_pwr_fact * (body_mass ^ 2) * (gravity ^ 2)) /
                 (2 * air_density * ((pi * (wing_span ^ 2)) / 4) * true_air_speed)) +
                ((air_density * 0.00813 * (body_mass ^ (2 / 3)) * 0.1 * (true_air_speed ^ 3)) /
                   2) +
                ((prof_pwr_const / ((wing_span ^ 2) / wing_area)) *
                   min(
                     (ind_pwr_fact * (body_mass ^ 2) * (gravity ^ 2)) /
                       (2 * air_density * ((pi * (wing_span ^ 2)) / 4) * true_air_speed) +
                       (air_density * 0.00813 * (body_mass ^ (2 / 3)) * 0.1 * (true_air_speed ^ 3)) /
                       2
                   ))) +
               (conversion_eff *
                  (BasalMetRate_func(
                    body_mass = body_mass
                  ) / 86.4)))) /
           conversion_eff),
      by =
        bird_id
    ]
    
    flight_metrics_table[
      ,
      eff_lft_drg_ratio :=
        (body_mass * gravity * true_air_speed) / 
        (conversion_eff *
           ((respir_fact *
               ((((ind_pwr_fact * (body_mass ^ 2) * (gravity ^ 2)) /
                    (2 * air_density * ((pi * (wing_span ^ 2)) / 4) * true_air_speed)) +
                   ((air_density * 0.00813 * (body_mass ^ (2 / 3)) * 0.1 * (true_air_speed ^ 3)) /
                      2) +
                   ((prof_pwr_const / ((wing_span ^ 2) / wing_area)) *
                      min(
                        (ind_pwr_fact * (body_mass ^ 2) * (gravity ^ 2)) /
                          (2 * air_density * ((pi * (wing_span ^ 2)) / 4) * true_air_speed) +
                          (air_density * 0.00813 * (body_mass ^ (2 / 3)) * 0.1 * (true_air_speed ^ 3)) /
                          2
                      ))) +
                  (conversion_eff *
                     (BasalMetRate_func(
                       body_mass = body_mass
                     ) / 86.4)))) /
              conversion_eff)
        ),
      by =
        bird_id
    ]
    
    flight_metrics_table[
      ,
      V_mr :=
        true_air_speed[
          which.max(
            eff_lft_drg_ratio
          )
        ],
      by =
        bird_id
    ]
    
    flight_metrics_table[
      ,
      `:=`(
        flight_cost_kgkm = 
          P_chem / V_mr / 39700,
        flight_velocity_kmhr = 
          V_mr * 3.6
      )
    ]
    
    body_mass_flight_velocity_kmhr_coefs = 
      flight_metrics_table[
        ,
        lm(
          flight_velocity_kmhr ~ body_mass
        )$coefficients
      ]
    
    flight_metrics_table[
      ,
      `:=`(
        flight_velocity_kmhr_intercept = 
          body_mass_flight_velocity_kmhr_coefs[1],
        flight_velocity_kmhr_slope = 
          body_mass_flight_velocity_kmhr_coefs[2]
      )    
    ]
    
    flight_metrics_table[
      ,
      pred_flight_velocity_kmhr :=
        (flight_velocity_kmhr_slope * body_mass) + flight_velocity_kmhr_intercept
    ]
    
    flight_vel_body_mass_rel =
      flight_metrics_table[
        ,
        lm(
          flight_velocity_kmhr ~ body_mass
        )
      ]$coefficients
    
    flight_cost_body_mass_rel =
      flight_metrics_table[
        ,
        lm(
          flight_cost_kgkm ~ body_mass
        )
      ]$coefficients
    
    output = 
      list(
        flight_vel_body_mass_rel = flight_vel_body_mass_rel,
        flight_cost_body_mass_rel = flight_cost_body_mass_rel
      )
    
    return(output)
  }


#
# Define global landscape/movement parameters -----------------------------
# Define global geographical projection from LCC to WGS84
geo_prj =
  "+proj=longlat +datum=WGS84 +no_defs +ellps=WGS84 +towgs84=0,0,0"

# How far birds can move within nodes, in meters
node_move = 1000 

# # Apparent velocity of air molecules "moving" past bird, proxy for 
# # flight velocity (Vmr), km/hr
# true_air_vel = 75

# Body mass in kg, from Owen and Cook (1977). They list a max mass of 
# 1.58 kg. To yield the proper mean, we need to allow the distribution
# to extend past their max (a low-probability tail up to 2 kg)
min_body_mass = 0.5
field_max_body_mass = 1.58
max_body_mass = 2
sd_body_mass = 
  (
    sqrt(
      15602
    ) * 0.97
  ) / 100

mean_body_mass = 1.2

body_mass_probs = 
  rsnorm(
    N_0,
    mean = mean_body_mass,
    sd = sd_body_mass
  )

body_mass_samp = 
  scales::rescale(
    body_mass_probs,
    to = 
      c(
        min_body_mass,
        max_body_mass
      )
  )

body_mass_sim_probs = 
  rsnorm(
    sim_num,
    mean = mean_body_mass,
    sd = sd_body_mass
  )

body_mass_sim_samp = 
  scales::rescale(
    body_mass_sim_probs,
    to = 
      c(
        min_body_mass,
        max_body_mass
      )
  )

# Body fat proportion
# ~10% to 16% of body mass is composed of lipids at maximum body condition (Dabbert et al. 
# 1997, Boos et al. 2007). Lipids account for ~81% to 84% of metabolizable energy (Boos et 
# al. 2007). Not all lipids are available for metabolic processes (some retained for 
# other purposes, not detailed; Boos et al. 2002, 2007). We assume the ~16% to 19% of 
# metabolizable energy provided by sources other than lipids is used for processes other
# than flight (basal metabolic rate, reproductive organs, cellular replacement, etc.).
# Therefore we assume that all energy directed toward powered flight relies on lipids
# as its source exclusively, and not all of the ~10% to 16% of body mass comprised of 
# lipids is available for powered flight processes.
min_body_fat_prop = 0.08
max_body_fat_prop = 0.14

body_fat_prop_probs = 
  rsnorm(
    sim_num, 
    mean = 
      mean(
        min_body_fat_prop,
        max_body_fat_prop
      ), 
    sd = 1
  )

body_fat_prop = 
  scales::rescale(
    body_fat_prop_probs,
    to = 
      c(
        min_body_fat_prop,
        max_body_fat_prop
      )
  )

# Wing span in m, from Cornell Lab of Ornithology
min_wing_span = 0.75
max_wing_span = 1.15

wing_span_probs = 
  rsnorm(
    sim_num, 
    mean = 
      mean(
        c(
          min_wing_span,
          max_wing_span
        )
      ), 
    sd = 1
  )

wing_span = 
  scales::rescale(
    wing_span_probs,
    to = 
      c(
        min_wing_span,
        max_wing_span
      )
  )

# Wing area in m^2, Burderer and Boldt 2001
min_wing_area = 0.09 
max_wing_area = 0.11

wing_area_probs = 
  rsnorm(
    sim_num, 
    mean = 
      mean(
        c(
          min_wing_area,
          max_wing_area
        )
      ), 
    sd = 0.1
  )

wing_area = 
  scales::rescale(
    wing_area_probs,
    to = 
      c(
        min_wing_area,
        max_wing_area
      )
  )

# Air density in kg/m^3, NCEP data
min_air_density = 0.95 
max_air_density = 1.3

air_density_probs = 
  rsnorm(
    sim_num, 
    mean = 
      mean(
        min_air_density,
        max_air_density
      ), 
    sd = 1
  )

air_density = 
  scales::rescale(
    air_density_probs,
    to = 
      c(
        min_air_density,
        max_air_density
      )
  )

flight_traj_table = 
  data.table(
    true_air_speed = 
      seq(
        10.1,
        25,
        0.1
      )
  )

# Number of days in non-breeding period
fall_start = 
  as.Date(
    "2014-09-01", 
    tz = "UTC"
  )

spring_end = 
  strptime(
    "2015-05-31", 
    format = "%Y-%m-%d", 
    tz = "UTC"
  )

num_days = 
  as.numeric(
    difftime(
      as.POSIXct(
        spring_end
      ),
      as.POSIXct(
        fall_start, 
        tz = "UTC"
      ), 
      units = "days"
    )
  ) + 1

# Set day
days = 1:num_days

#Threshold for weather severity
wsi_cutoff = 7.5

# Number of land cover classes currently analyzed
num_land_cover_class = 3

# Chose year to pull data
year_from_record = 
  1957:2019

NonbreedingStart = 
  paste0(
    year_from_record,
    "-09-01"
  )

# Function to define temperature-dependent metabolic rate
TempDepMetRate =
  function(
    temperature,
    basalmetabolicrate,
    LowCritTemp,
    body_mass
  ) {
    (
      BMR_LCT(
        temperature,
        basalmetabolicrate,
        body_mass,
        LowCritTemp
      ) ^ 
        (
          temperature < LowCritTemp
        )
    ) *
      (
        basalmetabolicrate ^ (
          temperature >= LowCritTemp
        )
      )
  }

# BMR below LCT, from Bicudo et al. (2010)
BMR_LCT = 
  function(
    temperature,
    basalmetabolicrate,
    body_mass,
    LowCritTemp
  ) {
    (
      2.82 * body_mass * (
        LowCritTemp - temperature
      )
    ) * kckJConv
  }

# Energy loss functions
# BMR in kJ per day, Heitmeyer 2010
BasalMetRate_func = 
  function(
    body_mass
  ) {
    422 * (
      (
        body_mass
      ) ^ 0.74
    )
  }

# Energy gain functions (THIS VALUE REALLY MATTERS)
# Lindstrom 2003 shows maximum FDR for a ~1 kg non-passerine caps out 
# at 2% of lean body mass (0.3 - 2). He cites Hanson et al. (1990)
# who show a FDR in terms of % LBM for mallards of 0.49 (LBM = 0.9 kg). 
# He also states that FDR changes with body mass even among individuals, 
# so this static representation is a known simplifying assumption.
FDR_func = 
  function(
    body_mass
  ) {
    (
      (
        1.1 /
          100
      ) * body_mass 
    )
  }

# Parameter to penalize birds staying in areas with severe weather. High 
# WSI inhibits access to forage material, so FDR should be 0.
fdr_penalty_param = 0


#
# ONLY RUN COMMENTED LINES IF "NodeSpecifData.txt" IS LOST ----------------
{
  # # Load node data and associated files ------------------------------------
  # NODE_DATA = fread("NA_NODE_LC2.txt")
  # 
  # # Organize column headers for easier interpretation
  # setnames(NODE_DATA,names(NODE_DATA),
  #          c("FID","Y_INDEX","X_INDEX","Code","Longitude","Latitude",
  #            "Shoreline","OpenWater","IceSnow","OpenSpace","LowIntDevel",
  #            "MedIntDevel","HighIntDevelop","Barren","DecidForest",
  #            "EvergreenForest","MixedForest","DwarfScrub","ShrubScrub",
  #            "HerbGrass","SedgeHerb","Moss","PastureHay","Crops",
  #            "WoodyWetlands","HerbWetlands","MEAN_DistToCrops",
  #            "SD_DistToCrops","MEAN_WoodyWetlands","SD_WoodyWetlands",
  #            "MEAN_HerbWetlands","SD_HerbWetlands","Prop_82","Prop_90",
  #            "Prop_95","cals","sum","winter","breeding"))
  # 
  # NODE_DATA[,`:=`(Prop_82=NULL,Prop_90=NULL,Prop_95=NULL,cals=NULL,sum=NULL,
  #                 winter=NULL,breeding=NULL,Code=NULL)]
  # 
  # # Load mallard distribution data
  # PopDistribution = data.table(
  #   read.dbf("NorthAmerica_20mi_grid_wAK_BPOP_NSmallard_join.dbf")
  # )
  # 
  # PopDistribution[,`:=`(NatSer_des=NULL,Rowid_1=NULL,ROWID_=NULL)]
  # 
  # # Put Shape data into temporary variable. Note that Natureserve = 3
  # # is non-breeding only; 2 is breeding only
  # PopDistribution_temp =
  #   PopDistribution[,.(ID,Y_INDEX,X_INDEX,NORMPOP,COUNT,Natureserv)]
  # 
  # # Set keys of data table for merge
  # setkey(PopDistribution_temp,Y_INDEX,X_INDEX)
  # setkey(NODE_DATA,Y_INDEX,X_INDEX)
  # 
  # # Combine node data with population distribution
  # NODE_DATA = PopDistribution_temp[NODE_DATA]
  # setnames(NODE_DATA,c("NORMPOP","Natureserv"),
  #          c("NormPop","NatureServCategory"))
  # 
  # rm(PopDistribution,PopDistribution_temp)
  # 
  # # Invert Y_INDEX order to go from small to large
  # NODE_DATA[,`:=`(Y_INDEX=max(Y_INDEX)+1-Y_INDEX,
  #                 X_INDEX=X_INDEX-(min(X_INDEX)-1))]
  # 
  # # Coordinatess from Node data
  # NODE_DATA[,Code:= paste0(NODE_DATA[,X_INDEX],"_",NODE_DATA[,Y_INDEX])]
  # 
  # # Identify which nodes are in the breeding area
  # breeding_nodes = ifelse(NODE_DATA[,NatureServCategory==2],
  #                         NODE_DATA[,NormPop],0)
  # breeding_nodes[is.na(breeding_nodes)] = 0
  # 
  # # Initial population size
  # N_0 = 1000000*sum(breeding_nodes)
  # 
  # 
  # #
  # # Determine distribution of birds and forage/roosting data ----------------
  # # Set up matrix to hold habitat data
  # hab_dist=matrix(0,num_nodes,num_land_cover_class)
  # 
  # # Incorporate distance effects. Create normal distribution using mean and
  # # stdev dist to cover
  # hab_dist[,1] = pnorm(node_move,NODE_DATA[,MEAN_DistToCrops],
  #                      sapply(NODE_DATA[,SD_DistToCrops],
  #                             function(x) max(x,30)))
  # hab_dist[,2] = pnorm(node_move,NODE_DATA[,MEAN_WoodyWetlands],
  #                      sapply(NODE_DATA[,SD_WoodyWetlands],
  #                             function(x) max(x,30)))
  # hab_dist[,3] = pnorm(node_move,NODE_DATA[,MEAN_HerbWetlands],
  #                      sapply(NODE_DATA[,SD_HerbWetlands],
  #                             function(x) max(x,30)))
  # hab_dist[which(NODE_DATA[,Crops]==0),1] = 0
  # hab_dist[which(NODE_DATA[,WoodyWetlands]==0),2] = 0
  # hab_dist[which(NODE_DATA[,HerbWetlands]==0),3] = 0
  # 
  # # Convert bird habitat data from m^2 cm^2
  # bird_hab =
  #   cbind(NODE_DATA[,.(FID,Y_INDEX,X_INDEX,Code,Longitude,
  #                      Latitude,
  #                      Shoreline=as.numeric(Shoreline)/900)],
  #         (NODE_DATA[,.(Crops,WoodyWetlands,HerbWetlands)] *
  #            hab_dist)/900)
  # 
  # # Remove unneeded data
  # rm(hab_dist)
  # 
  # # Distribute the birds among breeding nodes (shoreline + herb/grass)
  # # Use this to keep land cover types separate going forward
  # cals_by_cover = bird_hab[,.(Shoreline,Crops,WoodyWetlands,HerbWetlands)]
  # 
  # # 33945 kcal = 143k kJ, based on energy in breeding habitat
  # NODE_DATA[,cals_sum:=rowSums(cals_by_cover)*33945 ]
  # 
  # # Identify breeding and wintering nodes
  # NODE_DATA[NatureServCategory==2,
  #           `:=`(BPOP_wt=NormPop/sum(NormPop,na.rm=TRUE),
  #                cal_wt=cals_sum/sum(cals_sum,na.rm=TRUE))]
  # 
  # # Calculate normalized calories and weight over breeding nodes
  # NODE_DATA[,breed_wt:=(BPOP_wt*cal_wt)/sum(BPOP_wt*cal_wt,na.rm=TRUE)]
  # 
  # # Distribute the birds based on the breeding weight
  # NODE_DATA[,N_Abund_0:=round(N_0*breed_wt)]
  # nacols = "N_Abund_0"
  # NODE_DATA[,c(nacols):=lapply(.SD,NAFunc),.SDcols=nacols]
  # 
  # # Clean up temp variables
  # rm(cals_by_cover)
  # gc()
  # 
  # # The initial population is distributed among the breeding_nodes
  # N_0 = NODE_DATA[NatureServCategory==2,sum(N_Abund_0)]
  # 
  # # DISTANCE TO BREEDING AREA
  # # Distance from each node to each breeding node
  # distance_to_breed_nodes =
  #   rdist(NODE_DATA[,.(X_INDEX,Y_INDEX)],
  #         NODE_DATA[NatureServCategory==2,.(X_INDEX,Y_INDEX)]) *
  #   node_size
  # 
  # # Determine distance to nearest breeding node
  # NODE_DATA[,DistBreed :=
  #             as.matrix(apply(distance_to_breed_nodes,1,min))]
  # 
  # # Garbage collector
  # rm(distance_to_breed_nodes)
  # gc()
  # 
  # # ROOSTING HABITAT
  # # Percent of total habitat that is shoreline (dabbler roosting habitat)
  # target_sums = c("Shoreline","OpenWater","IceSnow","OpenSpace",
  #                 "LowIntDevel","MedIntDevel","HighIntDevelop","Barren",
  #                 "DecidForest","EvergreenForest","MixedForest",
  #                 "DwarfScrub","ShrubScrub","HerbGrass","SedgeHerb",
  #                 "Moss","PastureHay","Crops","WoodyWetlands",
  #                 "HerbWetlands")
  # NODE_DATA[,RoostShoreline := (Shoreline / rowSums(.SD,na.rm=T)),
  #           .SDcols=target_sums]
  # 
  # # HUMAN DISTURBANCE EXTENT
  # # Disturbance will affect the movement/expenditures to forage
  # # May affect leave/stay decisions
  # # Disturbance will decrease daily gain, maybe enough force departure
  # 
  # # Create different distrubance weights for each cover type (open space,
  # # low intensity, medium intensity, high intensity development)
  # disturb_weights = c(0.4, 0.6, 0.8, 1)
  # 
  # # Disturbance is calculated as sum of open space, low/med/high intensity
  # # development divided by total habitat weight by disturbance weights
  # disturb_mtx = as.matrix(NODE_DATA[,.(OpenSpace,LowIntDevel,MedIntDevel,
  #                                      HighIntDevelop)])
  # 
  # NODE_DATA[,HumanDisturb := disturb_mtx %*% (disturb_weights) /
  #             rowSums(.SD,na.rm=T),
  #           .SDcols=target_sums]
  # 
  # # FORAGE AVAILABILITY
  # # Parameter scenarios
  # # c1 param ID; c2 shoreline cals; c3 crop cals; c4 herb wet
  # # cals; c5 woody wet cals; c6 tank cals; c7 flight cost; c8 flight speed;
  # # c9 flight fuel efficiency (c8/c7); c10 flight range (c9*c6)
  # 
  # param_scenarios = fread("param_scenarios_5_8_14.txt")
  # gc()
  # 
  # # Parameter row
  # rr=1
  # 
  # # Keep cals separate by cover type
  # cals.Shoreline = as.matrix(as.numeric(bird_hab[,Shoreline]) *
  #                              as.matrix(param_scenarios[rr,shoreline]))
  # cals.Crops = as.matrix(as.numeric(bird_hab[,Crops]) *
  #                          as.matrix(param_scenarios[rr,crops]))
  # cals.WoodyWetlands =
  #   as.matrix(as.numeric(bird_hab[,WoodyWetlands]) *
  #               as.matrix(param_scenarios[rr,woody_wet]))
  # cals.HerbWetlands =
  #   as.matrix(as.numeric(bird_hab[,HerbWetlands]) *
  #               as.matrix(param_scenarios[rr,herbaceous_wet]))
  # 
  # # Add node id data to input data
  # NODE_DATA[,`:=`(ForageShoreline=cals.Shoreline,
  #                 ForageCrops=cals.Crops,
  #                 ForageWoodyWetlands=cals.WoodyWetlands,
  #                 ForageHerbWetlands=cals.HerbWetlands)]
  # 
  # 
  # #
  # # Clean up table containing node-specific data ----------------------------
  # NODE_DATA[,`:=`(
  #   FID=NULL,Shoreline=NULL,OpenWater=NULL,IceSnow=NULL,OpenSpace=NULL,
  #   LowIntDevel=NULL,MedIntDevel=NULL,HighIntDevelop=NULL,Barren=NULL,
  #   DecidForest=NULL,EvergreenForest=NULL,MixedForest=NULL,DwarfScrub=NULL,
  #   ShrubScrub=NULL,HerbGrass=NULL,SedgeHerb=NULL,Moss=NULL,PastureHay=NULL,
  #   Crops=NULL,WoodyWetlands=NULL,HerbWetlands=NULL,MEAN_DistToCrops=NULL,
  #   SD_DistToCrops=NULL,MEAN_WoodyWetlands=NULL,SD_WoodyWetlands=NULL,
  #   MEAN_HerbWetlands=NULL,SD_HerbWetlands=NULL,cals_sum=NULL,BPOP_wt=NULL,
  #   cal_wt=NULL,breed_wt=NULL,NatureServCategory=NULL
  #   )]
  # 
  # 
  # #
  # # Clean up environment ----------------------------------------------------
  # rm(bird_hab,cals.Crops,cals.HerbWetlands,cals.Shoreline,cals.WoodyWetlands,
  #    disturb_mtx,disturb_weights,wsi_cutoff,target_sums,spring_end,
  #    fall_start,breeding_nodes,nacols,num_land_cover_class)
  # gc()
  # 
  # 
  # #
  # # Save node specific data table -------------------------------------------
  # fwrite(NODE_DATA,file="NodeSpecifData.txt")
}

# RUN THESE LINES SEPARATELY FROM THE ABOVE SECTION, AS THEY REQUIRE
# ALL AVAILABLE MEMORY
{
  # # Calculate cummulative distance-dependent movement probabilities -------
  # # Determine probability of going from one node to each other node based
  # # on gamma distribution
  # NODE_DATA_DISTANCE = as.matrix(NODE_DATA[,.(X_INDEX,Y_INDEX)])
  # rownames(NODE_DATA_DISTANCE) = NODE_DATA[,Code]
  # NODE_DATA_DISTANCE = rdist(NODE_DATA_DISTANCE) * node_size
  # gamma_b = flight_dist-flight_dist*range_limit
  # gamma_x = flight_dist - NODE_DATA_DISTANCE
  # 
  # rm(NODE_DATA_DISTANCE)
  # gc()
  # 
  # prelim_gamma_dist_prob = ((exp(1) ^ (- (gamma_x / gamma_b)) /
  #                              gamma_b)) * (gamma_x < 0)
  # 
  # rm(gamma_x)
  # gc()
  # 
  # gamma_dist_prob = prelim_gamma_dist_prob / sum(prelim_gamma_dist_prob)
  # 
  # rm(prelim_gamma_dist_prob)
  # gc()
  # 
  # NODE_DATA[,GammaMoveProb:=rowSums(gamma_dist_prob)]
  # rm(gamma_dist_prob)
  # gc()
  # 
  # 
  # #
  # # Save node specific data table -----------------------------------------
  # # fwrite(NODE_DATA,file="NodeSpecifData.txt")
}

# Create node-specific temperature, WSI, and air density measures ---------
# TempData =
#   fread(
#     "NorAm_historical_air_temperature_node_info.txt"
#   )
# 
# TempDataFrame =
#   data.frame(
#     TempData
#   )
# 
# WSIData =
#   fread(
#     "NorAm_historical_wsi_node_info.txt"
#   )
# 
# WSIDataFrame =
#   data.frame(
#     WSIData
#   )
# 
# AirDensityData =
#   fread(
#     "NorAm_historical_airdensity_node_info.txt"
#   )
# 
# AirDensityDataFrame =
#   data.frame(
#     AirDensityData
#   )
# 
# data_columns =
#   colnames(
#     TempDataFrame
#   )
# 
# for(i in 1:(length(year_from_record)-1)){
#   #subset out a particular migration period (don't want to base this on
#   #calendar year, but rather on annual migratory cycle; i.e., fall one year
#   #to spring the next)
#   # 1972 was the most recent "average" (relative to 1951-1980) year,
#   # differing from the mean during that time span by 0.01 deg C.
#   target_year = year_from_record[i]
# 
#   nonbreeding_year =
#     c(
#       as.character(
#         target_year
#       ),
#       as.character(
#         target_year + 1
#       )
#     )
# 
#   target_dates =
#     c(
#       paste0(
#         nonbreeding_year[1],
#         c(
#           "_09_",
#           "_10_",
#           "_11_",
#           "_12_"
#         )
#       ),
#       paste0(
#         nonbreeding_year[2],
#         c(
#           "_01_",
#           "_02_",
#           "_03_",
#           "_04_",
#           "_05_"
#         )
#       )
#     )
# 
#   nonbreeding_period =
#     data_columns[
#       grepl(
#         target_dates[1],
#         data_columns
#       )
#       ]
# 
#   for(j in 2:length(target_dates)){
#     nonbreeding_period =
#       c(
#         nonbreeding_period,
#         data_columns[
#           grepl(
#             target_dates[j],
#             data_columns
#           )
#           ]
#       )
#   }
# 
#   nonbreeding_period =
#     nonbreeding_period[
#       !(
#         nonbreeding_period %like% "_02_29"
#       )
#       ]
# 
#   # Temperature
#   TempDT_NonbreedingPeriod =
#     data.table(
#       TempDataFrame[
#         ,
#         c(
#           'X_INDEX',
#           'Y_INDEX',
#           nonbreeding_period
#         )
#         ]
#     )
# 
#   setkey(
#     TempDT_NonbreedingPeriod,
#     X_INDEX,
#     Y_INDEX
#   )
# 
#   TempDT_NonbreedingPeriod[
#     ,
#     `:=`(
#       X_INDEX = NULL,
#       Y_INDEX = NULL
#     )
#   ]
# 
#   setnames(
#     TempDT_NonbreedingPeriod,
#     names(
#       TempDT_NonbreedingPeriod
#     ),
#     c(
#       # "Code",
#       paste0(
#         "Temperature_day_",
#         1:num_days
#       )
#     )
#   )
# 
#   # WSI
#   WSIDT_NonbreedingPeriod =
#     data.table(
#       WSIDataFrame[
#         ,
#         c(
#           'X_INDEX',
#           'Y_INDEX',
#           nonbreeding_period
#         )
#         ]
#     )
# 
#   setkey(
#     WSIDT_NonbreedingPeriod,
#     X_INDEX,
#     Y_INDEX
#   )
# 
#   WSIDT_NonbreedingPeriod[
#     ,
#     `:=`(
#       X_INDEX = NULL,
#       Y_INDEX = NULL
#     )
#   ]
# 
#   setnames(
#     WSIDT_NonbreedingPeriod,
#     names(
#       WSIDT_NonbreedingPeriod
#     ),
#     c(
#       # "Code",
#       paste0(
#         "WSI_day_",
#         1:num_days
#       )
#     )
#   )
# 
#   # Air Density
#   AirDensityDT_NonbreedingPeriod =
#     data.table(
#       AirDensityDataFrame[
#         ,
#         c(
#           'X_INDEX',
#           'Y_INDEX',
#           nonbreeding_period
#         )
#         ]
#     )
# 
#   setkey(
#     AirDensityDT_NonbreedingPeriod,
#     X_INDEX,
#     Y_INDEX
#   )
# 
#   AirDensityDT_NonbreedingPeriod[
#     ,
#     `:=`(
#       X_INDEX = NULL,
#       Y_INDEX = NULL
#     )
#   ]
# 
#   setnames(
#     AirDensityDT_NonbreedingPeriod,
#     names(
#       AirDensityDT_NonbreedingPeriod
#     ),
#     c(
#       # "Code",
#       paste0(
#         "AirDensity_day_",
#         1:num_days
#       )
#     )
#   )
# 
#   # Merge together, and add NODE_DATA
#   setkey(
#     NODE_DATA,
#     X_INDEX,
#     Y_INDEX
#   )
# 
#   NODE_DATA_Merge =
#     cbind(
#       NODE_DATA,
#       TempDT_NonbreedingPeriod,
#       WSIDT_NonbreedingPeriod,
#       AirDensityDT_NonbreedingPeriod
#     )
# 
#   fwrite(
#     NODE_DATA_Merge,
#     file =
#       paste0(
#         "NodeSpecifData_Temperature_WSI_AirDensity",
#         year_from_record[i],
#         ".txt"
#       )
#   )
# 
#   rm(
#     NODE_DATA_TEMPWSIAD,
#     NODE_DATA_Merge
#   )
# 
#   print(i)
# }
# 
# rm(
#   TempData,
#   TempDataFrame,
#   TempDT_NonbreedingPeriod
# )


#
# Generate body mass/body condition classes -------------------------------
n_bins = 21
bc_bins = c(1:20)

# Body Mass sequence
body_mass_discrete = 
  seq(
    min_body_mass,
    max_body_mass,
    length.out = n_bins
  )

body_mass_discrete_dist = 
  as.vector(
    table(
      findInterval(
        body_mass_samp,
        seq(
          min_body_mass,
          field_max_body_mass,
          length.out = n_bins
        )
      )
    ) / N_0
  )

# Body condition table
# ~10% to 16% of body mass is composed of lipids at maximum body condition (Dabbert et al. 
# 1997, Boos et al. 2007). Lipids account for ~81% to 84% of metabolizable energy (Boos et 
# al. 2007). Not all lipids are available for metabolic processes (some retained for 
# other purposes, not detailed; Boos et al. 2002, 2007). We assume the ~16% to 19% of 
# metabolizable energy provided by sources other than lipids is used for processes other
# than flight (basal metabolic rate, reproductive organs, cellular replacement, etc.).
# Therefore we assume that all energy directed toward powered flight relies on lipids
# as its source exclusively, and not all of the ~10% to 16% of body mass comprised of 
# lipids is available for powered flight processes. We set this to 2% below the extremes 
# (8% and 14%).
mean_body_fat_prop = 0.11#0.14#0.08

BodyCondition_Table = 
  data.table(
    BC_bins = 
      c(
        1, 
        bc_bins + 1
      ),
    BodyMass_kg = body_mass_discrete,
    BodyMass_dist_discrete_day0 = body_mass_discrete_dist,
    BodyFat_kg =
      body_mass_discrete *
      seq(
        0,
        mean_body_fat_prop,
        length.out = n_bins
      ),
    BodyMass_BMR = 
      BasalMetRate_func(
        body_mass_discrete
      ),
    LowCritTemp = 
      47.2 * (
        (
          body_mass_discrete * 1000
        ) ^ -0.18
      )
  )

flight_energetics_output = 
  flight_energetics(
    body_mass_sim_samp,
    bady_fat_prop,
    wing_span,
    wing_area,
    air_density,
    flight_traj_table
  )

flight_vel_body_mass_rel = flight_energetics_output$flight_vel_body_mass_rel
flight_cost_body_mass_rel = flight_energetics_output$flight_cost_body_mass_rel

# Use simulated data to generate relationship between body mass
# and flight velocity, and body mass and flight cost. Divide
# flight velocity ~ body mass slope by 2 to account for 
# lower equivalent air speed than true air speed (see Flight 1.25 from
# Pennycuick)
BodyCondition_Table[
  ,
  `:=`(
    FlightVel = 
      (
        BodyMass_kg *
          flight_vel_body_mass_rel[2] +
          flight_vel_body_mass_rel[1]
      ),
    FlightCost_kgkm =
      (
        BodyMass_kg *
          flight_cost_body_mass_rel[2] +
          flight_cost_body_mass_rel[1]
      )
  )
]

#Parameter for gamma distribution to determine movement probability
BodyCondition_Table[
  ,
  BodyFat_gamma_b := 
    flight_dist * 
    ZO_std(
      BodyFat_kg
    )
]

# Survivorship peaks at an optimal body mass (assumed to be 
# the mean for the population). This is inline with Optimal Body Mass 
# theory (Lima 1986, Witter and Cuthill 1993, Guillemain et al. 2004)
# Bottom bin has 99.74% daily survivorship
# min_survival = 0.9974 
#Top bin has 99.997% daily survivorship
max_survival = 0.99984#0.99997

BodyCondition_Table[
  ,
  Survivorship := 
    -0.003 * (
      (
        BodyMass_kg - 1.6
      ) ^ 2
    ) + max_survival
]

survivorship_plot =
  ggplot(
    data = BodyCondition_Table,
    aes(
      x = BC_bins,
      y = Survivorship
    )
  ) +
  geom_line() +
  xlab(
    'Body Condition Class'
  ) +
  ylab(
    'Daily Survivorship'
  ) +
  theme_bw() +
  theme(
    axis.text =
      element_text(
        size = 14
      ),
    text =
      element_text(
        size = 20
      )
  )

if(!file.exists('bodycondition_survivorship.jpeg')) {
  ggsave(
    'bodycondition_survivorship.jpeg',
    survivorship_plot,
    width = 5,
    height = 5
  )
}

# Possible flight distance by body condition (in km)
BodyCondition_Table[
  ,
  MaxPoss_flightdist :=
    range_limit *
    (
      BodyFat_kg / 
        FlightCost_kgkm
    )
]

# Calculate Pr(flying 'x' kms | body condition)
flightdist_distrib =
  sapply(
    BodyCondition_Table[
      ,
      MaxPoss_flightdist
    ],
    integrate_unif,
    l = 0
  )

# Calculate the cost (kg) of traveling each unit (node) of a flight
cummul_flightcost =
  data.table(
    dist_km =
      seq(
        0,
        flight_dist,
        node_size
      )
  )

bc_dep_cost_km = 
  BodyCondition_Table[
    ,
    paste0(
      'cost_km_BC_',
      BC_bins
    )
  ]

for(i in 1:nrow(BodyCondition_Table)) {
  cummul_flightcost[
    ,
    (bc_dep_cost_km[i]) :=
      c(
        0,
        cumsum(
          rep(
            BodyCondition_Table[
              i,
              FlightCost_kgkm * 
                node_size
            ],
            (
              flight_dist / 
                node_size
            )
          )
        )
      )
  ]
}

# Body condition-dependent flight distance probabilities
BC_distprob =
  BodyCondition_Table[
    ,
    ifelse(
      MaxPoss_flightdist == 0,
      0,
      MaxPoss_flightdist
    )
  ]

# Function to identify the possible movement distances for each body condition;
# since only birds with a probability of departing > 0 will have this applied
# to them, we remove consideration of the probability of moving 0 km
prob_dist_func =
  Vectorize(
    function(x) {
      cummul_flightcost[
        dist_km < x,
        dist_km[
          dist_km > 0
        ]
      ]
    }
  )

BC_ProbMoveDist =
  prob_dist_func(
    BC_distprob
  )

BC_gamma_x =
  lapply(
    BC_ProbMoveDist,
    gamma_x_func
  )

BC_gamma_b =
  flight_dist -
  BC_distprob

t1 =
  lapply(
    BC_gamma_x,
    t1_func
  )

t2 =
  vector(
    'list'
  )

for(i in 1:n_bins){
  t2[[i]] =
    BC_gamma_x[[i]] / BC_gamma_b[i]
}

t3 =
  gamma(
    gamma_a
  )

BC_gamma_moveprob = vector('list')
for(i in 1:n_bins){
  BC_gamma_moveprob[[i]] =
    (
      t1[[i]] * (
        exp(1) ^ (-t2[[i]]) / (
          BC_gamma_b[i] ^ gamma_a * t3
        )
      )
    )
}

# Convert ragged BC_gamma_moveprob list to data.frame
rowMax =
  max(
    sapply(
      BC_gamma_moveprob,
      length
    )
  )

BC_gamma_moveprob_dt =
  data.table(
    do.call(
      cbind,
      lapply(
        BC_gamma_moveprob,
        function(x){
          length(
            x
          ) = 
            rowMax
          x
        }
      )
    )
  )

setnames(
  BC_gamma_moveprob_dt,
  names(BC_gamma_moveprob_dt),
  c(
    paste0(
      'BC_',
      1:n_bins
    )
  )
)

# Normalize the gamma values for relativized movement probabilities
BC_gamma_moveprob_dt = NAFunc(BC_gamma_moveprob_dt)

BC_gamma_moveprob_mtx = apply(BC_gamma_moveprob_dt,2,norm_func)

BC_gamma_moveprob_mtx = NAFunc(BC_gamma_moveprob_mtx)

# Add the possible movement distances for reference
BC_gamma_moveprob_dt = data.table(BC_gamma_moveprob_mtx)

BC_gamma_moveprob_dt[
  ,
  PossibleDistances :=
    BC_ProbMoveDist[[n_bins]]
]

setcolorder(
  BC_gamma_moveprob_dt,
  c(
    n_bins + 1,
    1:n_bins
  )
)

# Calculate the number of bins by which birds will be reduced for flying
# different distances
BC_transition_kg_ls = list()
for(k in n_bins:2){
  BC_transition_kg_ls[[k]] = 
    BodyCondition_Table[
      k,
      BodyFat_kg
    ] - 
    BodyCondition_Table[
      1:(k-1),
      BodyFat_kg
    ]
}

BC_transition_kg_ls_maxln = 
  max(
    sapply(
      BC_transition_kg_ls,
      length
    )
  )

BC_transition_kg_mtx = 
  do.call(
    cbind,
    lapply(
      BC_transition_kg_ls,
      function(
        x
      ) {
        length(
          x
        ) = 
          BC_transition_kg_ls_maxln
        x
      }
    )
  )

BC_transition_kg_mtx = 
  NAFunc(
    BC_transition_kg_mtx
  )

BC_transition_kg_mtx = 
  rbind(
    BC_transition_kg_mtx,
    rep(
      0,
      n_bins - 1
    )
  )

BC_transition_kg_mtx = 
  cbind(
    rep(
      0,
      n_bins
    ),
    BC_transition_kg_mtx
  )

BC_transitions = 
  sort(
    BC_transition_kg_mtx[
      ,
      n_bins
    ][
      which(
        BC_transition_kg_mtx[
          ,
          n_bins
        ] > 0
      )
    ]
  )

BC_decrement_total = vector('list')
for(i in 1:nrow(BodyCondition_Table)){
  BC_decrement_total[[i]] = 
    rep(
      0,
      nrow(
        cummul_flightcost
      )
    )
  
  BC_decrement = vector()
  for(j in 1:length(BC_transitions)){
    BC_decrement =
      ifelse(
        cummul_flightcost[
          ,
          (bc_dep_cost_km[i]),
          with = FALSE
        ] < 
          BC_transitions[j],
        0,
        1
      )
    
    BC_decrement_total[[i]] = BC_decrement + BC_decrement_total[[i]]
  }
}

BC_decrementvalue = 
  BodyCondition_Table[
    ,
    paste0(
      'BC_decrementvalue_',
      BC_bins
    )
  ]

cummul_flightcost[
  ,
  (BC_decrementvalue) := 
    BC_decrement_total
]   

# Add body condition decrement per km-bin traveled to movement probability matrix
for(i in 1:nrow(BodyCondition_Table)){
  BC_gamma_moveprob_decrements = 
    cummul_flightcost[
      cummul_flightcost[
        ,
        dist_km
      ] %in% 
        BC_gamma_moveprob_dt[
          ,
          PossibleDistances
        ],
      (BC_decrementvalue[i]),
      with = FALSE
    ]
  
  BC_gamma_moveprob_dt[
    ,
    (BC_decrementvalue[i]) := 
      BC_gamma_moveprob_decrements
  ]
}

BC_gamma_moveprob_dt[
  ,
  PossibleDistances := NULL
]

sum_cols = 
  paste0(
    'BC_',
    1:n_bins
  )

BC_transitionprobs = list()
for(i in 1:nrow(BodyCondition_Table)) {
  BC_transitionprobs[[i]] = 
    BC_gamma_moveprob_dt[
      ,
      lapply(
        .SD,
        sum
      ),
      .SDcols = sum_cols,
      by = 
        eval(
          BC_decrementvalue[i]
        )
    ]
}

# Calculate number of individuals entering each body condition using
# a transition matrix. Need to convert from data table with 'from' in 
# columns and 'to' as: 
#           column number - body condition decrement value of row
# to transition matrix with 'from' in columns and 'to' in rows
# fill in matrix based on row and column id
BC_Transition_mtx=
  matrix(
    NA,
    nrow = 21,
    ncol = 21
  )

for(i in 1:ncol(BC_Transition_mtx)) {
  BC_transitionprobs_id = 
    rbind(
      BC_transitionprobs[[i]],
      matrix(
        0,
        nrow = 
          n_bins - 
          nrow(
            BC_transitionprobs[[i]]), 
        ncol = 
          ncol(
            BC_transitionprobs[[i]])), 
      use.names = FALSE
    )
  
  BC_transitionprobs_id[
    ,
    (
      BC_decrementvalue[i]
    ) :=
      0:(n_bins - 1)
  ]
  
  for(j in 1:nrow(BC_Transition_mtx)) {
    BC_Transition_mtx[j,i] =
      as.numeric(
        BC_transitionprobs_id[
          get(
            BC_decrementvalue[i]
          ) == i - j,
          (i + 1),
          with = FALSE
        ]
      )
  }
}

BC_Transition_mtx = NAFunc(BC_Transition_mtx)


#
# Define parameters and rules for movement outside of loop ----------------
# Probability of departure component related to WSI
# The relation below comes from Schummer et al. 2010
WSIProb = 
  function(
    x
  ) {
    -0.6282 + (
      0.0547 * x
    ) + (
      0.0046 * (
        x ^ 2
      )
    )
  }

# Probability of departure component related to distance to nearest 
# breeding node
breedingdistances = 
  NODE_DATA[
    ,
    DistBreed
  ]

n_breedingdistances = 
  max(
    breedingdistances
  )

# Mortality probability matrix
ProbMort = 
  1 - 
  BodyCondition_Table[
    ,
    Survivorship
  ]

ProbMort_mtx = 
  matrix(
    rep(
      ProbMort,
      nrow(
        NODE_DATA
      )
    ),
    ncol = n_bins,
    byrow = TRUE
  )

# Natural forage decay rates by landcover type
# Convert this to a matrix with dimensions dependent upon the number
# of landcover types used
Shoreline_decay = 0.9998
Crops_decay = 0.997
WoodyWetlands_decay = 0.9965
HerbWetlands_decay = 0.991

# Establish inflection point--date on which importance of landscape
# variables switch directions
set.seed(7)
inflection = 
  floor(
    runif(
      1,
      (num_days / 2) - 15,
      (num_days / 2) + 15
    )
  )

# Generate sequence of weights
inflection_seq = 
  seq(
    0,
    1,
    length.out = num_days
  )

# Node departure probability

# Weights for WSI, body condition, and distance to breeding node for
# probability of departure functions
weight_WSI = 0.4
weight_DB = 0.2
weight_DG = 0.3
# weight_AD = 0.25

DepartScheme = 
  data.table(
    DayofNonBreedingPeriod = 
      1:num_days,
    WSIComponent = 
      (
        - (
          weight_WSI * 2
        ) * 
          (
            (
              inflection_seq - 
                (
                  inflection / 
                    num_days
                )
            ) ^ 2
          )
      ) + 
      weight_WSI,
    DBComponent = 
      (
        - (
          weight_DB * 2
        ) * 
          (
            (
              inflection_seq - 
                (
                  inflection / 
                    num_days
                )
            ) ^ 2
          )
      ) + 
      weight_DB,
    DGComponent = 
      (
        - (
          weight_DG * 2
        ) * 
          (
            (
              inflection_seq - 
                (
                  inflection / 
                    num_days
                )
            ) ^ 2
          )
      ) + 
      weight_DG,
    BCComponent =
      1 - (
        (
          (
            - (
              weight_WSI * 2
            ) * 
              (
                (
                  inflection_seq - 
                    (
                      inflection / 
                        num_days
                    )
                ) ^ 2
              )
          ) + 
            weight_WSI
        ) +
          (
            (
              - (
                weight_DB * 2
              ) * 
                (
                  (
                    inflection_seq - 
                      (
                        inflection / 
                          num_days
                      )
                  ) ^ 2
                )
            ) + 
              weight_DB
          ) +
          (
            (
              - (
                weight_DG * 2
              ) * 
                (
                  (
                    inflection_seq - 
                      (
                        inflection / 
                          num_days
                      )
                  ) ^ 2
                )
            ) + 
              weight_DG
          )
      )
  )

# Visualize departure relative weights
DepartScheme_Time =
  melt(
    DepartScheme,
    id.vars =
      'DayofNonBreedingPeriod'
  )

DepartScheme_Plot =
  ggplot(
    data = DepartScheme_Time,
    aes(
      x = DayofNonBreedingPeriod,
      y = value,
      linetype = variable
    )
  ) +
  geom_line(
    lwd = 1.25
  ) +
  scale_linetype_manual(
    values =
      c(
        'solid',
        'longdash',
        'dotdash',
        'dotted'
      ),
    guide = 'none'
  ) +
  geom_text(
    aes(
      x = inflection,
      y =
        1 - (
          weight_WSI + weight_DB + weight_DG
        ) - 0.03
    ),
    label = 'Body Condition',
    size = 5
  ) +
  geom_text(
    aes(
      x = inflection,
      y = weight_WSI + 0.03
    ),
    label = 'WSI',
    size = 5
  ) +
  geom_text(
    aes(
      x = inflection,
      y = weight_DG + 0.03
    ),
    label = 'Daily Gain',
    size = 5
  ) +
  geom_text(
    aes(
      x = inflection,
      y = weight_DB + 0.03
    ),
    label = 'Breeding',
    size = 5
  ) +
  ylim(
    0,
    1
  ) +
  labs(
    x = 'Day of Nonbreeding Period',
    y = 'Relative weight'
  ) +
  theme_minimal() +
  theme(
    axis.text =
      element_text(
        face = 'bold',
        size = 16
      ),
    axis.title =
      element_text(
        face = 'bold',
        size = 20
      )
  )

if(!file.exists('CobbDouglasWeights_Departure.jpeg')) {
  ggsave(
    'CobbDouglasWeights_Departure.jpeg',
    DepartScheme_Plot,
    width = 5,
    height = 5
  )
}

# Node attraction probability
# Weights for Forage, Roosting habitat, Distance to nearest breeding 
# node, Air density, and default Gamma movement distance probability for
# probability of attraction functions
weight_F = 0.45
weight_AD = 0.3
weight_R = 0.2
weight_G = 0.05

AttractScheme = 
  data.table(
    DayofNonBreedingPeriod = 
      1:num_days,
    ForageAvailComponent = 
      (
        - (
          weight_F * 2
        ) * 
          (
            (
              inflection_seq - 
                (
                  inflection / 
                    num_days
                )
            ) ^ 2
          )
      ) + 
      weight_F,
    AirDensityComponent = 
      (
        - (
          weight_AD * 2
        ) * 
          (
            (
              inflection_seq - 
                (
                  inflection / 
                    num_days
                )
            ) ^ 2
          )
      ) + 
      weight_AD,
    RoostingHabComponent = 
      (
        - (
          weight_R * 2
        ) * 
          (
            (
              inflection_seq - 
                (
                  inflection / 
                    num_days
                )
            ) ^ 2
          )
      ) + 
      weight_R,
    BreedingDistComponent = 
      1 - (
        (
          (
            - (
              weight_F * 2
            ) * 
              (
                (
                  inflection_seq - 
                    (
                      inflection / 
                        num_days
                    )
                ) ^ 2
              )
          ) + 
            weight_F
        ) +
          (
            (
              - (
                weight_AD * 2
              ) * 
                (
                  (
                    inflection_seq - 
                      (
                        inflection / 
                          num_days
                      )
                  ) ^ 2
                )
            ) + 
              weight_AD
          ) +
          (
            (
              - (
                weight_R * 2
              ) * 
                (
                  (
                    inflection_seq - 
                      (
                        inflection / 
                          num_days
                      )
                  ) ^ 2
                )
            ) + 
              weight_R
          ) +
          (
            weight_G
          )
      ),
    GammaMoveComponent = 
      weight_G
  )

# Visualize relative attraction weights
AttractScheme_Time =
  melt(
    AttractScheme,
    id.vars =
      'DayofNonBreedingPeriod'
  )

AttractScheme_Plot =
  ggplot(
    data = AttractScheme_Time,
    aes(
      x = DayofNonBreedingPeriod,
      y = value,
      linetype = variable
    )
  ) +
  geom_line(
    lwd = 1.25
  ) +
  scale_linetype_manual(
    values =
      c(
        'solid',
        'longdash',
        'dotdash',
        'dotted',
        'twodash'
      ),
    guide = 'none'
  ) +
  geom_text(
    aes(
      x = inflection,
      y =
        (
          1 -
            sum(
              weight_F,
              weight_AD,
              weight_R,
              weight_G
            )
        ) - 0.03
    ),
    label = 'Breeding',
    size = 5
  ) +
  geom_text(
    aes(
      x = inflection,
      y = weight_G + 0.05
    ),
    label = 'Gamma',
    size = 5
  ) +
  geom_text(
    aes(
      x = inflection,
      y = weight_F + 0.03
    ),
    label = 'Forage',
    size = 5
  ) +
  geom_text(
    aes(
      x = inflection,
      y = weight_R + 0.03
    ),
    label = 'Roosting',
    size = 5
  ) +
  geom_text(
    aes(
      x = inflection,
      y = weight_AD + 0.03
    ),
    label = 'Air Density',
    size = 5
  ) +
  ylim(
    (
      1 -
        sum(
          weight_F,
          weight_AD,
          weight_R,
          weight_G
        )
    ) - 0.06,
    1
  ) +
  labs(
    x = 'Day of Nonbreeding Period',
    y = 'Relative weight'
  ) +
  theme_minimal() +
  theme(
    axis.text =
      element_text(
        face = 'bold',
        size = 16
      ),
    axis.title =
      element_text(
        face = 'bold',
        size = 20
      )
  )

if(!file.exists('CobbDouglasWeights_Atraction.jpeg')) {
  ggsave(
    'CobbDouglasWeights_Atraction.jpeg',
    AttractScheme_Plot,
    width = 5,
    height = 5
  )
}


#
# Impose movement rules ---------------------------------------------------
# gc()
# 
# rm(NODE_DATA)
# 
# deadbirds = vector()
# daily_mort = list()
# COMPLETE_DATA = NULL
# 
# Sys.time()
# start_timer = Sys.time()
# 
# n_cores = detectCores() - 1
# start_cluster = makeCluster(n_cores)
# registerDoParallel(start_cluster)
# 
# foreach(
#   j = 1:(
#     length(
#       year_from_record
#     ) - 1
#   ),
#   .packages = 'data.table',
#   .verbose = TRUE
# ) %dopar% {
#   
#   COMPLETE_DATA =
#     fread(
#       paste0(
#         "NodeSpecifData_Temperature_WSI_AirDensity",
#         year_from_record[j],
#         ".txt"
#       )
#     )
#   
#   # Reduce forage material based on mass- and temperature-dependent
#   # daily gain for each body mass/condition class and landcover-specific
#   # decay rates, with place holders for decay rates
#   for(i in 1:length(days)) {
#     DayAbund =
#       as.matrix(
#         COMPLETE_DATA[
#           ,
#           paste0(
#             "N_Abund_",
#             i-1
#           ),
#           with = FALSE
#         ]
#       )
#     
#     DayTemper =
#       as.matrix(
#         COMPLETE_DATA[
#           ,
#           paste0(
#             "Temperature_day_",
#             i
#           ),
#           with = FALSE
#         ]
#       )
#     
#     DayAirDensity =
#       as.matrix(
#         COMPLETE_DATA[
#           ,
#           paste0(
#             "AirDensity_day_",
#             i
#           ),
#           with = FALSE
#         ]
#       )
#     
#     DailyGain =
#       paste0(
#         "DailyGain_day_",
#         i
#       )
#     
#     ReducedForage =
#       paste0(
#         "Forage_day_",
#         i
#       )
#     
#     BM_PopDist =
#       as.vector(
#         as.matrix(
#           BodyCondition_Table[
#             ,
#             paste0(
#               "BodyMass_dist_discrete_day",
#               i-1
#             ),
#             with = FALSE
#           ]
#         )
#       )
#     
#     # Daily gain is calculated with the inputs:
#     #   HumanDisturb (Degree of human disturbance--urbanization)
#     #   HarvestDisturb (Degree of human disturbance--hunter harvest)
#     #   FDR (Fuel deposition rate, kJ ingested per day)
#     #   TD_BMR (Temperature dependent BMR, covnert from kJ to kg)
#     # DG = ((1 - HumanDisturb) * (1 - HarvestDisturb) * FDR) - TD_BMR
#     
#     # Calculate the number of birds in each body condition class
#     # in each node on the day
#     BC_Node_Abund =
#       matrix(
#         (
#           DayAbund %o% BM_PopDist
#         ),
#         ncol = n_bins
#       )
#     
#     # Calculate the basal metabolic rate for each body
#     # condition class in each node on the day
#     BMR =
#       BodyCondition_Table[
#         ,
#         matrix(
#           rep(
#             BodyMass_BMR,
#             each = num_nodes
#           ),
#           ncol = n_bins
#         )
#       ]
#     
#     # Calculate the body mass for each body condition class
#     # in each node on the day
#     BC_BM_node =
#       BodyCondition_Table[
#         ,
#         matrix(
#           rep(
#             BodyMass_kg,
#             each = num_nodes
#           ),
#           ncol = n_bins
#         )
#       ]
#     
#     # Calculate the disturbance-dependent FDR (kg)
#     WSI_mtx =
#       matrix(
#         rep(
#           unlist(
#             COMPLETE_DATA[
#               ,
#               paste0("WSI_day_",i),
#               with = FALSE
#             ]
#           ),
#           times = n_bins
#         ),
#         ncol = n_bins
#       )
#     
#     Disturb_mtx =
#       COMPLETE_DATA[
#         ,
#         matrix(
#           rep(
#             (
#               (
#                 1 - HumanDisturb
#               ) * (
#                 1 - HarvestDisturb
#               )
#             ),n_bins
#           ),
#           ncol = n_bins
#         )
#       ]
#     
#     # If WSI is greater than the threshold, FDR is set to 0; otherwise
#     # it remains as defined.
#     FDR_penalty =
#       ifelse(
#         WSI_mtx > wsi_cutoff,
#         fdr_penalty_param,
#         1
#       )
#     
#     Disturb_FDR =
#       Disturb_mtx *
#       FDR_func(
#         BC_BM_node
#       ) *
#       FDR_penalty
#     
#     rm(
#       Disturb_mtx
#     )
#     
#     # Calculate the temperature-dependent basal metabolic
#     # rate for each body condition class in each node on the day
#     LCT =
#       matrix(
#         rep(
#           BodyCondition_Table[
#             ,
#             LowCritTemp
#           ],
#           each = num_nodes
#         ),
#         ncol = n_bins
#       )
#     
#     DayTemper_BC =
#       matrix(
#         rep(
#           DayTemper,
#           n_bins
#         ),
#         ncol = n_bins
#       )
#     
#     TD_BMR =
#       TempDepMetRate(
#         temperature = DayTemper_BC,
#         basalmetabolicrate = BMR,
#         LowCritTemp = LCT,
#         body_mass = BC_BM_node
#       ) /
#       39700
#     
#     rm(
#       DayTemper_BC
#     )
#     
#     # Calculate the daily gain in each node on the day
#     Node_Disturb_FDR =
#       rowSums(
#         Disturb_FDR
#       )
#     
#     COMPLETE_DATA[
#       ,
#       (
#         DailyGain
#       ) :=
#         Node_Disturb_FDR
#     ]
#     
#     # Calculate the forage material reduction
#     COMPLETE_DATA[
#       ,
#       (ReducedForage):=
#         (
#           (
#             (
#               ForageShoreline * (
#                 Shoreline_decay ^ i
#               )
#             ) +
#               (
#                 ForageCrops * (
#                   Crops_decay ^ i
#                 )
#               ) +
#               (
#                 ForageWoodyWetlands *
#                   (
#                     WoodyWetlands_decay ^ i
#                   )
#               ) +
#               (
#                 ForageHerbWetlands *
#                   (
#                     HerbWetlands_decay ^ i
#                   )
#               )
#           )
#         ) -
#         Node_Disturb_FDR
#     ]
#     
#     NormReducedForage =
#       paste0(
#         "NormForage_day_",
#         i
#       )
#     
#     incols = ReducedForage
#     
#     COMPLETE_DATA[
#       ,
#       (NormReducedForage) :=
#         lapply(
#           .SD,
#           norm_func
#         ),
#       .SDcols = incols
#     ]
#     
#     # Calculate kg gained per body condition to redistribute
#     # individuals among body condition classes after foraging
#     DG_BC_Node =
#       Disturb_FDR - TD_BMR
#     
#     DG_BC_Node_Transition_ls =
#       vector(
#         'list'
#       )
#     
#     for(
#       k in 1:n_bins
#     ) {
#       BF_BC_delta =
#         BodyCondition_Table[
#           k,
#           BodyFat_kg
#         ] +
#         DG_BC_Node[
#           ,
#           k
#         ]
#       
#       DG_BC_Node_Transition_ls[[k]] =
#         findInterval(
#           BF_BC_delta,
#           BodyCondition_Table[
#             ,
#             BodyFat_kg
#           ]
#         )
#     }
#     
#     DG_BC_Node_Transition =
#       matrix(
#         unlist(
#           DG_BC_Node_Transition_ls
#         ),
#         ncol = n_bins
#       )
#     
#     DG_BC_Node_Transition_dt =
#       data.table(
#         node_num = 1:num_nodes,
#         DG_BC_Node_Transition
#       )
#     
#     setnames(
#       DG_BC_Node_Transition_dt,
#       names(
#         DG_BC_Node_Transition_dt
#       ),
#       gsub(
#         'V',
#         '',
#         names(
#           DG_BC_Node_Transition_dt
#         )
#       )
#     )
#     
#     DG_BC_Node_Transition_melt =
#       data.table::melt(
#         DG_BC_Node_Transition_dt,
#         id.vars = 'node_num',
#         value.name = 'BC_transition'
#       )
#     
#     BC_Node_Propor =
#       BC_Node_Abund / N_0
#     
#     BC_Node_Propor_dt =
#       data.table(
#         node_num = 1:num_nodes,
#         BC_Node_Propor
#       )
#     
#     setnames(
#       BC_Node_Propor_dt,
#       names(
#         BC_Node_Propor_dt
#       ),
#       gsub(
#         'V',
#         '',
#         names(
#           BC_Node_Propor_dt
#         )
#       )
#     )
#     
#     BC_Node_Propor_melt =
#       data.table::melt(
#         BC_Node_Propor_dt,
#         id.vars = 'node_num',
#         variable.name = 'BC_bin',
#         value.name = 'BC_propor'
#       )
#     
#     BC_Node_Propor_melt[
#       ,
#       BC_transition :=
#         DG_BC_Node_Transition_melt[
#           ,
#           BC_transition
#         ]
#     ]
#     
#     BC_Node_Propor_melt[
#       BC_transition == 0,
#       BC_transition := 1
#     ]
#     
#     BC_Node_Propor_melt[
#       ,
#       BC_bin_transition :=
#         paste0(
#           BC_bin,
#           '_',
#           BC_transition
#         )
#     ]
#     
#     DG_BC_Transition_dt =
#       BC_Node_Propor_melt[
#         ,
#         sum(
#           BC_propor
#         ),
#         by =
#           .(
#             BC_bin,
#             BC_transition
#           )
#       ][
#         ,
#         sum(
#           V1
#         ),
#         by = BC_transition
#       ]
#     
#     DG_BC_Transition_dt[
#       ,
#       V1 :=
#         V1 /
#         sum(
#           V1
#         )
#     ]
#     
#     BC_bin_missing =
#       which(
#         !1:n_bins %in%
#           DG_BC_Transition_dt[
#             ,
#             unique(
#               BC_transition
#             )
#           ]
#       )
#     
#     DG_BC_Transition_dt =
#       rbind(
#         DG_BC_Transition_dt,
#         cbind(
#           BC_bin_missing,
#           rep(
#             0,
#             length(
#               BC_bin_missing
#             )
#           )
#         ),
#         use.names = FALSE
#       )
#     
#     setkey(
#       DG_BC_Transition_dt,
#       BC_transition
#     )
#     
#     BC_Propor_New =
#       paste0(
#         "BodyMass_dist_discrete_day",
#         i
#       )
#     
#     BodyCondition_Table[
#       ,
#       (
#         BC_Propor_New
#       ) :=
#         DG_BC_Transition_dt[
#           ,
#           V1
#         ]
#     ]
#     
#     BC_Abund =
#       matrix(
#         (
#           DayAbund %o% BM_PopDist
#         ),
#         ncol = n_bins
#       )
#     
#     rm(
#       DailyGain,
#       ReducedForage,
#       DG_BC_Node,
#       DG_BC_Node_Transition_ls,
#       DG_BC_Node_Transition,
#       DG_BC_Node_Transition_dt,
#       DG_BC_Node_Transition_melt,
#       BC_Node_Propor,
#       BC_Node_Propor_dt,
#       BC_Node_Propor_melt,
#       DG_BC_Transition_dt,
#       BC_Propor_New
#     )
#     
#     # Determine WSI, Distance to breeding grounds, and Body condition-
#     # dependent probability of departure
#     # Trying to implement air density-related departure does not seem
#     # practical: no empirical relation of air pressure on relative
#     # abundance of mallards. In fact, see:
#     # Pearse, A. T. 2007. Design, evaluation and applications of an aerial
#     # survey to estimate abundance of wintering waterfowl in Mississippi.
#     # Dissertation, Mississippi State University, Mississippi State, USA.
#     
#     # Probability of departure component related to body condition
#     ProbDepart_BC =
#       c(
#         0,
#         (
#           DepartScheme[
#             i,
#             BCComponent
#           ] * (
#             (
#               c(
#                 1:n_bins
#               ) ^ 8
#             ) /
#               (
#                 (
#                   c(
#                     1:n_bins
#                   ) ^ 8
#                 ) +
#                   (
#                     BodyCondition_Table[
#                       ,
#                       which.max(
#                         BodyMass_dist_discrete_day0
#                       )
#                     ] ^ 8
#                   )
#               )
#           )
#         )[-1]
#       )
#     
#     ProbDepart_BC_mtx =
#       matrix(
#         rep(
#           ProbDepart_BC,
#           num_nodes
#         ),
#         ncol = n_bins,
#         byrow = TRUE
#       )
#     
#     # Probability of departure component related to distance to nearest
#     # breeding node
#     ProbDepart_DB =
#       DepartScheme[
#         i,
#         DBComponent
#       ] * (
#         breedingdistances ^ 5
#       ) /
#       (
#         (
#           breedingdistances ^ 5
#         ) +
#           (
#             (
#               n_breedingdistances - (
#                 n_breedingdistances
#               ) * 0.33
#             )
#           ) ^ 5
#       )
#     
#     ProbDepart_DB_mtx =
#       matrix(
#         rep(
#           ProbDepart_DB,
#           n_bins
#         ),
#         ncol = n_bins,
#         byrow = TRUE
#       )
#     
#     # Probability of departure component related to weather severity index
#     WSIProbDepart =
#       as.matrix(
#         COMPLETE_DATA[
#           ,
#           paste0("WSI_day_",i),
#           with = FALSE
#         ]
#       )
#     
#     ProbDepart_WSI =
#       as.vector(
#         NAFunc(
#           (
#             DepartScheme[
#               i,
#               WSIComponent
#             ] *
#               (
#                 (
#                   (
#                     WSIProb(
#                       WSIProbDepart
#                     ) +
#                       wsi_cutoff
#                   ) ^ 3
#                 ) /
#                   (
#                     (
#                       (
#                         WSIProb(
#                           WSIProbDepart
#                         ) +
#                           wsi_cutoff
#                       ) ^ 3
#                     ) +
#                       (
#                         wsi_cutoff ^ 3
#                       )
#                   )
#               ) *
#               (
#                 WSIProbDepart > wsi_cutoff
#               )
#           )
#         )
#       )
#     
#     ProbDepart_WSI_mtx =
#       matrix(
#         rep(
#           ProbDepart_WSI,
#           n_bins
#         ),
#         ncol = n_bins
#       )
#     
#     # Probability of departure component related to daily gain 
#     # (fuel deposition rate)
#     ProbDepart_DG_mtx =
#       DepartScheme[
#         i,
#         DGComponent
#       ] *
#       ZO_std(
#         (
#           1 - (
#             (
#               Disturb_FDR + 1
#             ) / 5
#           )
#         )
#       )
#     
#     ProbDepart =
#       ProbDepart_BC_mtx +
#       ProbDepart_WSI_mtx +
#       ProbDepart_DG_mtx +
#       ProbDepart_DB_mtx
#     
#     AbundDepart_vec =
#       rowSums(
#         matrix(
#           (
#             DayAbund %o% BM_PopDist
#           ),
#           ncol = n_bins
#         ) * ProbDepart
#       )
#     
#     rm(
#       ProbDepart,
#       ProbDepart_WSI,
#       ProbDepart_WSI_mtx,
#       ProbDepart_DG_mtx
#     )
#     
#     # Use Cobb-Douglas function to calculate node-specific
#     # attractiveness.
#     NodeAttract =
#       paste0(
#         "NodeAttract_day_",
#         i
#       )
#     
#     NormAirDens =
#       norm_func(
#         as.matrix(
#           COMPLETE_DATA[
#             ,
#             paste0(
#               "AirDensity_day_",
#               i
#             ),
#             with = FALSE
#           ]
#         )
#       )
#     
#     COMPLETE_DATA[
#       ,
#       (NodeAttract) :=
#         as.numeric(
#           (
#             WSIProbDepart <= wsi_cutoff
#           ) *
#             (
#               Re(
#                 as.complex(
#                   as.vector(
#                     unlist(
#                       COMPLETE_DATA[
#                         ,
#                         (
#                           NormReducedForage
#                         ),
#                         with = FALSE
#                       ]
#                     )
#                   )
#                 ) ^
#                   AttractScheme[
#                     i,
#                     ForageAvailComponent
#                   ]
#               )
#             ) *
#             (
#               NormRoostShoreline ^
#                 AttractScheme[
#                   i,
#                   RoostingHabComponent
#                 ]
#             ) *
#             (
#               NormDistBreed ^
#                 AttractScheme[
#                   i,
#                   BreedingDistComponent
#                 ]
#             ) *
#             (
#               NormAirDens ^
#                 AttractScheme[
#                   i,
#                   AirDensityComponent
#                 ]
#             ) *
#             (
#               GammaMoveProb ^
#                 AttractScheme[
#                   i,
#                   GammaMoveComponent
#                 ]
#             )
#         )
#     ]
#     
#     COMPLETE_DATA[
#       ,
#       (NodeAttract) :=
#         lapply(
#           .SD,
#           NAFunc
#         ),
#       .SDcols = NodeAttract
#     ]
#     
#     COMPLETE_DATA[
#       ,
#       (NodeAttract) :=
#         lapply(
#           .SD,
#           norm_func
#         ),
#       .SDcols = NodeAttract
#     ]
#     
#     rm(
#       WSIProbDepart
#     )
#     
#     # Determine next day's abundance based on probability of staying
#     # and departing.
#     NextAbund =
#       paste0(
#         "N_Abund_",
#         i
#       )
#     
#     NodeAttract =
#       as.matrix(
#         COMPLETE_DATA[
#           ,
#           paste0(
#             "NodeAttract_day_",
#             days[i]
#           ),
#           with=FALSE
#         ]
#       )
#     
#     gc()
#     
#     CurrAbund =
#       (
#         DayAbund - AbundDepart_vec
#       ) +
#       (
#         rowSums(
#           NodeAttract %o% AbundDepart_vec,
#           na.rm = TRUE
#         )
#       )
#     
#     gc()
#     
#     # Redistribute departing population among body condition classes based
#     # on movement among nodes
#     BC_AbundDepart_vec =
#       as.vector(
#         colSums(
#           AbundDepart_vec %o% BM_PopDist
#         )
#       )
#     
#     BC_AbundStay_vec =
#       colSums(
#         BC_Abund
#       ) - BC_AbundDepart_vec
#     
#     BC_AbundDepart_mtx =
#       matrix(
#         rep(
#           BC_AbundDepart_vec,
#           each = n_bins
#         ),
#         ncol = n_bins
#       )
#     
#     BC_AbundArrive_mtx =
#       BC_Transition_mtx *
#       BC_AbundDepart_mtx
#     
#     BC_AbundArrive_vec =
#       rowSums(
#         BC_AbundArrive_mtx
#       )
#     
#     BC_Abund_Move =
#       norm_func(
#         BC_AbundStay_vec + BC_AbundArrive_vec
#       )
#     
#     BM_PopDist =
#       as.vector(
#         as.matrix(
#           BodyCondition_Table[
#             ,
#             paste0(
#               "BodyMass_dist_discrete_day",
#               i
#             ),
#             with = FALSE
#           ]
#         )
#       )
#     
#     BC_Abund_Next =
#       (
#         BM_PopDist + BC_Abund_Move
#       ) / 2
#     
#     BC_Propor_New =
#       paste0(
#         "BodyMass_dist_discrete_day",
#         i
#       )
#     
#     BodyCondition_Table[
#       ,
#       (
#         BC_Propor_New
#       ) :=
#         BC_Abund_Next
#     ]
#     
#     BM_PopDist =
#       as.vector(
#         as.matrix(
#           BodyCondition_Table[
#             ,
#             paste0(
#               "BodyMass_dist_discrete_day",
#               i
#             ),
#             with=FALSE
#           ]
#         )
#       )
#     
#     # Incur mortality
#     ProporDie =
#       rowSums(
#         floor(
#           matrix(
#             (
#               CurrAbund %o% BM_PopDist
#             ),
#             ncol = n_bins
#           )
#         ) * ProbMort_mtx
#       )
#     
#     # Calulcate remaining abundance after mortality
#     COMPLETE_DATA[
#       ,
#       (NextAbund) :=
#         CurrAbund - ProporDie
#     ]
#     
#     deadbirds[i] =
#       sum(CurrAbund) -
#       sum(
#         COMPLETE_DATA[
#           ,
#           NextAbund,
#           with = FALSE
#         ]
#       )
#     
#     # Remove objects from environment to optimize memory use
#     rm(
#       DayAbund,
#       NextAbund,
#       NodeAttract,
#       AbundDepart_vec,
#       CurrAbund,
#       ProporDie,
#       NormReducedForage,
#       BC_Abund
#     )
#     
#     print((i / num_days) * 100)
#   }
#   
#   # Save COMPLETE_DATA and BodyCondition_Table elements and remove
#   # to reduce memory usage
#   fwrite(
#     COMPLETE_DATA,
#     file =
#       paste0(
#         year_from_record[j],
#         "_Prediction.txt"
#       )
#   )
#   
#   fwrite(
#     BodyCondition_Table,
#     file =
#       paste0(
#         year_from_record[j],
#         "_BCTable.txt"
#       )
#   )
#   rm(COMPLETE_DATA)
#   
#   print(j)
# }
# 
# stopCluster(start_cluster)
# 
# rm(
#   ProbDepart_BC_mtx,
#   ProbDepart_DB_mtx,
#   ProbMort_mtx,
#   DG_BC_Node_Transition,
#   DG_BC_Node_Transition_mtx,
#   breedingdistances,
#   ProbDepart_DB,
#   BC_DepartAbund_mtx,
#   AttractScheme,
#   BC_DepartAbundPropor_dist,
#   BC_dist_seq_ls,
#   BC_dist_seq_ls_maxln,
#   BC_dist_seq_mtx,
#   BC_distprob,
#   BC_Abund_Gain,
#   BC_DepartAbundDist,
#   BC_DepartAbundDist_diags,
#   BC_DepartAbundDist_mtx
# )
# 
# Sys.time()
# end_timer = Sys.time()
# total_time = end_timer - start_timer
# total_time


#
# Read in predictive migration dynamics for analysis ----------------------
availhabitat = MeanWSI_availhabitat = MedianWSI_availhabitat =
  MeanWSI_allhabitat = MedianWSI_allhabitat = daily_mort = vector('list')
annmean_availhabitat = annsd_availhabitat = annmin_availhabitat =
  median_forage = Minimum_annualtemp = vector()

# Particular years to evaluate: c(1957,1962, 1989, 1999, 2012)

for(
  i in 1:(
    length(
      year_from_record
    ) - 1
  )
) {
  COMPLETE_DATA =
    fread(
      paste0(
        getwd(),
        '/',
        year_from_record[i],
        "_Prediction.txt"
      )
    )

  # Daily mortality over non-breeding season
  mort_cols =
    names(
      COMPLETE_DATA
    )[
      names(
        COMPLETE_DATA
      ) %like%
        'N_Abund_'
    ]

  daily_mort[[i]] =
    as.vector(
      COMPLETE_DATA[
        ,
        colSums(
          .SD
        ),
        .SDcols =
          mort_cols
      ]
    )[
      1:(
        length(
          mort_cols
        ) - 1
      )
    ] -
    as.vector(
      COMPLETE_DATA[
        ,
        colSums(
          .SD
        ),
        .SDcols =
          mort_cols
      ]
    )[
      2:length(
        mort_cols
      )
    ]

  # Availability of habitat across non-breeding period (based on WSI)
  wsi_cols =
    names(
      COMPLETE_DATA
    )[
      which(
        names(
          COMPLETE_DATA
        ) %like% 'WSI_day_'
      )
    ]

  availhabitat[[i]] =
    COMPLETE_DATA[
      ,
      lapply(
        .SD,
        hospitable
      ),
      .SDcols = wsi_cols
    ]

  annmean_availhabitat[i] =
    mean(
      as.matrix(
        availhabitat[[i]]
      )
    )

  annsd_availhabitat[i] =
    sd(
      as.matrix(
        availhabitat[[i]]
      )
    )

  annmin_availhabitat[i] =
    min(
      as.matrix(
        availhabitat[[i]]
      )
    )

  # Mean WSI of available habitat
  MeanWSI_availhabitat[[i]] =
    as.matrix(
      COMPLETE_DATA[
        ,
        lapply(
          .SD,
          availmeanWSI
        ),
        .SDcols = wsi_cols
      ]
    )

  # Median WSI of available habitat
  MedianWSI_availhabitat[[i]] =
    as.matrix(
      COMPLETE_DATA[
        ,
        lapply(
          .SD,
          availmedianWSI
        ),
        .SDcols = wsi_cols
      ]
    )

  # Mean WSI of all habitat
  MeanWSI_allhabitat[[i]] =
    as.matrix(
      COMPLETE_DATA[
        ,
        lapply(
          .SD,
          ALLmeanWSI
        ),
        .SDcols = wsi_cols
      ]
    )

  # Median WSI of all habitat
  MedianWSI_allhabitat[[i]] =
    as.matrix(
      COMPLETE_DATA[
        ,
        lapply(
          .SD,
          ALLmedianWSI
        ),
        .SDcols = wsi_cols
      ]
    )

  # Median forage over year
  median_forage[i] =
    median(
      as.matrix(
        COMPLETE_DATA[
          ,
          names(
            COMPLETE_DATA
          )[
            names(
              COMPLETE_DATA
            ) %like%
              'NormForage_day_'
          ],
          with = FALSE
        ]
      )
    )

  # Minimum temperature over year
  Minimum_annualtemp[i] =
    min(
      COMPLETE_DATA[
        ,
        names(
          COMPLETE_DATA
        )[
          names(
            COMPLETE_DATA
          ) %like%
            'Temperature'
        ],
        with = FALSE
      ]
    )

  # Clean up environment
  rm(
    target_cols,
    COMPLETE_DATA
  )

  print(
    (
      i / (
        length(
          year_from_record
        ) - 1
      )
    ) * 100
  )
}

# SummaryStats =
#   data.table(
#     Years =
#       year_from_record[
#         1:(
#           length(
#             year_from_record
#           ) - 1
#         )
#       ],
#     Mortality =
#       unlist(
#         lapply(
#           daily_mort,
#           sum
#         )
#       ),
#     NormMortality =
#       ZScore_func(
#         unlist(
#           lapply(
#             daily_mort,
#             sum
#           )
#         )
#       ),
#     AutumnMortality =
#       unlist(
#         lapply(
#           daily_mort,
#           function(
#             x
#           ) {
#             sum(
#               x[
#                 1:90
#               ]
#             )
#           }
#         )
#       ),
#     NormAutumnMortality =
#       ZScore_func(
#         unlist(
#           lapply(
#             daily_mort,
#             function(
#               x
#             ) {
#               sum(
#                 x[
#                   1:90
#                 ]
#               )
#             }
#           )
#         )
#       ),
#     WinterMortality =
#       unlist(
#         lapply(
#           daily_mort,
#           function(
#             x
#           ) {
#             sum(
#               x[
#                 91:180
#               ]
#             )
#           }
#         )
#       ),
#     NormWinterMortality =
#       ZScore_func(
#         unlist(
#           lapply(
#             daily_mort,
#             function(
#               x
#             ) {
#               sum(
#                 x[
#                   91:180
#                 ]
#               )
#             }
#           )
#         )
#       ),
#     SpringMortality =
#       unlist(
#         lapply(
#           daily_mort,
#           function(
#             x
#           ) {
#             sum(
#               x[
#                 181:num_days
#               ]
#             )
#           }
#         )
#       ),
#     NormSpringMortality = ZScore_func(
#       unlist(
#         lapply(
#           daily_mort,
#           function(
#             x
#           ) {
#             sum(
#               x[
#                 181:num_days
#               ]
#             )
#           }
#         )
#       )
#     ),
#     Mean_AvailHab = annmean_availhabitat,
#     StDev_AvailHab = annsd_availhabitat,
#     NormMean_AvailHab =
#       ZScore_func(
#         annmean_availhabitat
#       ),
#     Min_AvailHab = annmin_availhabitat,
#     NormAnnMinHab =
#       ZScore_func(
#         annmin_availhabitat
#       ),
#     MinTemp = Minimum_annualtemp,
#     NormMinTemp =
#       ZScore_func(
#         Minimum_annualtemp
#       ),
#     MeanWSI_AvailHab =
#       unlist(
#         lapply(
#           MeanWSI_availhabitat,
#           mean
#         )
#       ),
#     MedianWSI_AvailHab =
#       unlist(
#         lapply(
#           MedianWSI_availhabitat,
#           median
#         )
#       ),
#     MeanWSI_AllHab =
#       unlist(
#         lapply(
#           MeanWSI_allhabitat,
#           mean
#         )
#       ),
#     MedianWSI_AllHab =
#       unlist(
#         lapply(
#           MedianWSI_allhabitat,
#           median
#         )
#       ),
#     NormAnnMeanWSI_AvailHab =
#       ZScore_func(
#         unlist(
#           lapply(
#             MeanWSI_availhabitat,
#             mean
#           )
#         )
#       ),
#     NormAnnMedianWSI_AvailHab =
#       ZScore_func(
#         unlist(
#           lapply(
#             MedianWSI_availhabitat,
#             median
#           )
#         )
#       ),
#     NormAnnMeanWSI_AllHab =
#       ZScore_func(
#         unlist(
#           lapply(
#             MeanWSI_allhabitat,
#             mean
#           )
#         )
#       ),
#     NormAnnMedianWSI_AllHab =
#       ZScore_func(
#         unlist(
#           lapply(
#             MedianWSI_allhabitat,
#             median
#           )
#         )
#       )
#   )
# 
# # Mean/Median mortality
# SummaryStats[
#   ,
#   ann_mort :=
#     (
#       N_0 -
#         Mortality
#     ) /
#     N_0
# ]
# 
# SummaryStats[
#   ,
#   mean(
#     (
#       N_0 -
#         Mortality
#     ) /
#       N_0
#   )
# ]
# 
# SummaryStats[
#   ,
#   range(
#     (
#       N_0 -
#         Mortality
#     ) /
#       N_0
#   )
# ]
# 
# SummaryStats[
#   ,
#   mean(
#     (
#       N_0 -
#         Mortality
#     ) /
#       N_0
#   ) +
#     (
#       (
#         1.96 *
#           sd(
#             (
#               N_0 -
#                 Mortality
#             ) /
#               N_0
#           )
#       )
#     ) /
#     nrow(
#       SummaryStats
#     )
# ]
# 
# SummaryStats[
#   ,
#   mean(
#     (
#       N_0 -
#         Mortality
#     ) /
#       N_0
#   ) -
#     (
#       (
#         1.96 *
#           sd(
#             (
#               N_0 -
#                 Mortality
#             ) /
#               N_0
#           )
#       )
#     ) /
#     nrow(
#       SummaryStats
#     )
# ]
# 
# SummaryStats[
#   ,
#   mean(
#     (
#       N_0 -
#         AutumnMortality
#     ) /
#       N_0
#   )
# ]
# 
# SummaryStats[
#   ,
#   median(
#     (
#       N_0 -
#         AutumnMortality
#     ) /
#       N_0
#   )
# ]
# 
# SummaryStats[
#   ,
#   range(
#     (
#       N_0 -
#         AutumnMortality
#     ) /
#       N_0
#   )
# ]
# 
# SummaryStats[
#   ,
#   mean(
#     (
#       (
#         N_0 -
#           AutumnMortality
#       ) - WinterMortality
#     ) /
#       (
#         N_0 -
#           AutumnMortality
#       )
#   )
# ]
# 
# SummaryStats[
#   ,
#   median(
#     (
#       (
#         N_0 -
#           AutumnMortality
#       ) -
#         WinterMortality
#     ) /
#       (
#         N_0 -
#           AutumnMortality
#       )
#   )
# ]
# 
# SummaryStats[
#   ,
#   range(
#     (
#       (
#         N_0 -
#           AutumnMortality
#       ) -
#         WinterMortality
#     ) /
#       (
#         N_0 -
#           AutumnMortality
#       )
#   )
# ]
# 
# SummaryStats[
#   ,
#   mean(
#     (
#       (
#         (
#           N_0 -
#             AutumnMortality
#         ) -
#           WinterMortality
#       ) -
#         SpringMortality
#     ) /
#       (
#         (
#           N_0 -
#             AutumnMortality
#         ) -
#           WinterMortality
#       )
#   )
# ]
# 
# SummaryStats[
#   ,
#   median(
#     (
#       (
#         (
#           N_0 -
#             AutumnMortality
#         ) -
#           WinterMortality
#       ) -
#         SpringMortality
#     ) /
#       (
#         (
#           N_0 -
#             AutumnMortality
#         ) -
#           WinterMortality
#       )
#   )
# ]
# 
# SummaryStats[
#   ,
#   range(
#     (
#       (
#         (
#           N_0 -
#             AutumnMortality
#         ) -
#           WinterMortality
#       ) -
#         SpringMortality
#     ) /
#       (
#         (
#           N_0 -
#             AutumnMortality
#         ) -
#           WinterMortality
#       )
#   )
# ]
# 
# fwrite(
#   SummaryStats,
#   file =
#     'FullRun_SummaryStats.txt'
# )


#
# Visualize results graphically -------------------------------------------
SummaryStats =
  fread(
    'FullRun_SummaryStats.txt'
  )

# NormMort_Plot =
#   ggplot(
#     data =
#       SummaryStats,
#     aes(
#       x = NormAnnMeanWSI_AllHab,
#       y = NormMortality
#     )
#   ) +
#   geom_point(
#     size = 2
#   ) +
#   scale_color_gradientn(
#     colours =
#       rev(
#         viridis(
#           n = 5
#         )
#       )
#   ) +
#   xlab('Normalized WSI') +
#   ylab('Normalized Mortality') +
#   theme_minimal() +
#   theme(
#     axis.text = element_text(size = 16),
#     axis.title = element_text(size = 18)
#   )
#
# ggsave(
#   paste0(
#     "NormalizedMortality_v_NormalizedWSIAll.jpeg"
#   ),
#   NormMort_Plot,
#   width = 5,
#   height = 5
# )
#
# NormAnnMinHab_Plot =
#   ggplot(
#     data = SummaryStats,
#     aes(
#       x = NormAnnMeanWSI_AllHab,
#       y = NormAnnMinHab,
#     )
#   ) +
#   geom_point(
#     size = 2
#   ) +
#   geom_smooth(
#     method = 'glm',
#     color = 'black'
#   ) +
#   scale_color_gradientn(
#     colours =
#       rev(
#         viridis(
#           n = 5
#         )
#       )
#   ) +
#   xlab('Nomalized WSI') +
#   ylab('Normalized Minimum Available Habitat') +
#   theme_minimal() +
#   theme(
#     axis.text = element_text(size = 16),
#     axis.title = element_text(size = 18)
#   )
#
# ggsave(
#   paste0(
#     'NormalizedAnnMinAvailHab_v_NormalizedWSIAll.jpeg'
#   ),
#   NormAnnMinHab_Plot,
#   width = 5,
#   height = 5
# )
#
# Norm_Mort_MinHab_Plot =
#   ggplot(
#     data =
#       SummaryStats,
#     aes(
#       x = NormAnnMinHab,
#       y = NormMortality
#       )
#     ) +
#   geom_point(
#     size = 2
#     ) +
#   geom_smooth(
#     method = 'glm',
#     color = 'black'
#     ) +
#   xlab(
#     'Normalized Minimum Available Habitat'
#   ) +
#   ylab(
#     'Normalized Mortality'
#   ) +
#   theme_minimal() +
#   theme(
#     axis.text = element_text(size = 16),
#     axis.title = element_text(size = 18)
#   )
#
# ggsave(
#   paste0(
#     'NormalizedMortality_v_NormalizedAnnMinAvailHab.jpeg'),
#   Norm_Mort_MinHab_Plot,
#   width = 5,
#   height = 5
# )
#
# MeanWSIALL_Plot =
#   ggplot(
#     data = SummaryStats,
#     aes(
#       x = Years,
#       y = NormAnnMeanWSI_AllHab
#       )
#     ) +
#   geom_point(
#     size = 2
#     ) +
#   geom_smooth(
#     method = 'glm',
#     color = 'black'
#     ) +
#   xlab('Years') +
#   ylab('Normalized WSI of Landscape') +
#   theme_minimal() +
#   theme(
#     axis.text = element_text(size = 16),
#     axis.title = element_text(size = 18)
#   )
#
# ggsave(
#   paste0(
#     'NormMeanWSIAllHab.jpeg'
#   ),
#   MeanWSIALL_Plot,
#   width = 5,
#   height = 5
# )
#
# NormMeanWSI_Plot =
#   ggplot(
#     data = SummaryStats,
#     aes(
#       x = Years,
#       y = NormAnnMeanWSI_AvailHab
#     )
#   ) +
#   geom_point(
#     size = 2
#   ) +
#   geom_smooth(
#     method = 'glm',
#     color = 'black'
#   ) +
#   xlab('Years') +
#   ylab('Normalized WSI of Available Habitat') +
#   theme_minimal() +
#   theme(
#     axis.text = element_text(size = 16),
#     axis.title = element_text(size = 18)
#   )
#
# ggsave(
#   paste0(
#     'NormMeanWSIAvailHab.jpeg'
#   ),
#   NormMeanWSI_Plot,
#   width = 5,
#   height = 5
# )
#
# Mort_HabWSI_Plot =
#   ggplot(
#     data = SummaryStats,
#     aes(
#       x = NormAnnMeanWSI_AvailHab,
#       y = NormMortality
#     )
#   ) +
#   geom_point(
#     size = 2
#   ) +
#   xlab('Normalized Mean WSI of Available Habitat') +
#   ylab('Normalized Mortality') +
#   theme_minimal()
#
# ggsave(
#   paste0(
#     'Mortality_v_MeanWSIAvailHab.jpeg'
#   ),
#   Mort_HabWSI_Plot,
#   width = 5,
#   height = 5
# )
#
# MeanHab_HabWSI_Plot =
#   ggplot(
#     data = SummaryStats,
#     aes(
#       x = NormAnnMeanWSI_AvailHab,
#       y = NormMean_AvailHab
#     )
#   ) +
#   geom_point(
#     size = 2
#   ) +
#   xlab('Normalized Mean WSI of Available Habitat') +
#   ylab('Normalized Mean Annual Available Habitat') +
#   theme_minimal()
#
# ggsave(
#   paste0(
#     'ProporMeanAnnAvailHab_v_MeanWSIAvailHab.jpeg'
#   ),
#   MeanHab_HabWSI_Plot,
#   width = 5,
#   height = 5
# )
# 
# SDAvailHab_MeanDistAmong_Plot =
#   ggplot(
#     data = SummaryStats,
#     aes(
#       x = StDev_AvailHab,
#       y = MeanDist_Among
#     )
#   ) +
#   geom_point(
#     size = 2
#   ) +
#   geom_smooth(
#     method = 'lm',
#     col = 'black'
#   ) +
#   xlab('Standard Deviation of Available Habitat') +
#   ylab('Mean Distance Among Center-of-Mass Locations') +
#   theme_minimal()
# 
# ggsave(
#   paste0(
#     'SDAvailHab_v_MeanDistAmongCoM.jpeg'
#   ),
#   SDAvailHab_MeanDistAmong_Plot,
#   width = 5,
#   height = 5
# )

# Gather proportion of available habitat through time
annualavailhabitat_dt =
  data.table(
    cbind(
      c(1:num_days),
      do.call(
        cbind,
        lapply(
          availhabitat,
          function(
            x
          ) {
            as.vector(
              as.matrix(
                unlist(
                  x
                )
              )
            )
          }
        )
      )
    )
  )

setnames(
  annualavailhabitat_dt,
  names(
    annualavailhabitat_dt
  ),
  c(
    'MigDay',
    paste0(
      'AvailHab_',
      year_from_record[
        1:(
          length(
            year_from_record
          ) - 1
        )
      ]
    )
  )
)

annualavailhabitat_melt =
  melt(
    annualavailhabitat_dt,
    id.vars = 'MigDay',
    variable.name = 'Year',
    value = 'ProporAvailHab'
  )

annualavailhabitat_melt[
  ,
  Year :=
    gsub(
      'AvailHab_',
      '',
      Year
    )
]

setkey(
  annualavailhabitat_melt,
  MigDay,
  Year
)

daily_mortality =
  data.table(
    do.call(
      cbind,
      daily_mort
    )
  )

setnames(
  daily_mortality,
  names(
    daily_mortality
  ),
  paste0(
    'Mortality_',
    year_from_record[
      1:(
        length(
          year_from_record
        ) - 1
      )
    ]
  )
)

MigDay =
  1:length(
    days
  )

daily_mortality =
  cbind(
    MigDay,
    daily_mortality
  )

dailymortality_melt =
  melt(
    daily_mortality,
    id.vars = 'MigDay',
    variable.name = 'Year',
    value = 'DailyMortality'
  )

dailymortality_melt[
  ,
  Year :=
    gsub(
      'Mortality_',
      '',
      Year
    )
]

setkey(
  dailymortality_melt,
  MigDay,
  Year
)

annualavailhabitat_dailymortality_melt =
  dailymortality_melt[
    annualavailhabitat_melt
  ]

# Plot of avarage daily mortality
dailymortality_melt[
  ,
  mean_daily_mort :=
    mean(
      DailyMortality
    ),
  by = MigDay
]

dailymortality_melt[
  ,
  daily_survivorship :=
    N_0 - cumsum(DailyMortality),
  by = Year
]

dailymortality_melt[
  ,
  mean_daily_surv :=
    mean(
      daily_survivorship
    ),
  by = MigDay
]

dailymortality_melt[
  ,
  propor_surviv :=
    (daily_survivorship - DailyMortality) / daily_survivorship
]

dailymortality_melt[
  ,
  mean_propor_surviv :=
    mean(
      propor_surviv
    ),
  by = MigDay
]

mean_daily_survivorship_plot =
  ggplot(
    data = dailymortality_melt,
    aes(
      x = MigDay,
      y = mean_propor_surviv
    )
  ) +
  geom_line() +
  xlab('Day of Non-breeding Period') +
  ylab('Mean Daily Survivorship') +
  theme_bw() +
  theme(
    axis.text.x = 
      element_text(
        size = 16,
        face = 'bold',
        colour = 'black'
      ),
    axis.text.y = 
      element_text(
        size = 16,
        face = 'bold',
        colour = 'black'
      ),
    axis.title = 
      element_text(
        size = 24,
        face = 'bold',
        colour = 'black'
      ),
    plot.title = 
      element_text(
        size = 24,
        face = 'bold',
        colour = 'black'
      )
  )

ggsave(
  'mean_daily_surivorship_plot.jpeg',
  mean_daily_survivorship_plot,
  width = 5,
  height = 5
)

mean_daily_survivorship_anim = 
  mean_daily_survivorship_plot +
  theme_bw() +
  theme(
    axis.text.x = 
      element_text(
        size = 16,
        face = 'bold',
        colour = 'black'
      ),
    axis.text.y = 
      element_text(
        size = 16,
        face = 'bold',
        colour = 'black'
      ),
    axis.title = 
      element_text(
        size = 24,
        face = 'bold',
        colour = 'black'
      ),
    plot.title = 
      element_text(
        size = 24,
        face = 'bold',
        colour = 'black'
      )
  ) +
  transition_reveal(MigDay)

anim_save(
  'mean_daily_surivorship_anim.gif',
  mean_daily_survivorship_anim,
  duration = 27
)

# # Evaluate mild versus severe years
# SummaryStats[
#   NormAnnMeanWSI_AllHab <
#     quantile(
#       NormAnnMeanWSI_AllHab,
#       probs =
#         seq(
#           0,
#           1,
#           0.25
#         )
#     )[2],
#   severity := 'mild'
# ]
# 
# SummaryStats[
#   NormAnnMeanWSI_AllHab >
#     quantile(
#       NormAnnMeanWSI_AllHab,
#       probs =
#         seq(
#           0,
#           1,
#           0.25
#         )
#     )[4],
#   severity := 'severe'
# ]
# 
# severe_years = 
#   SummaryStats[
#     severity == 'severe',
#     Years
#   ]
# 
# mild_years = 
#   SummaryStats[
#     severity == 'mild',
#     Years
#   ]
# 
# annualavailhabitat_melt[
#   Year %in% severe_years,
#   sev_cat := 'Severe'
# ]
# 
# annualavailhabitat_melt[
#   Year %in% mild_years,
#   sev_cat := 'Mild'
# ]
# 
# mild_regress_est = 
#   annualavailhabitat_melt[
#     sev_cat == 'Mild',
#     lm(
#       ProporAvailHab ~ 
#         MigDay + I(
#           MigDay ^ 2
#         )
#     )
#   ]
# 
# severe_regress_est = 
#   annualavailhabitat_melt[
#     sev_cat == 'Severe',
#     lm(
#       ProporAvailHab ~ 
#         MigDay + I(
#           MigDay ^ 2
#         )
#     )
#   ]
# 
# mild_severe_comparison_dt = 
#   data.table(
#     Mig_day = 1:273,
#     Severe = 
#       severe_regress_est$coefficients[1] +
#       (
#         severe_regress_est$coefficients[2] *
#           c(1:273)
#       ) +
#       (
#         severe_regress_est$coefficients[3] *
#           I(
#             c(1:273) ^ 2
#           )
#       ),
#     Mild = 
#       mild_regress_est$coefficients[1] +
#       (
#         mild_regress_est$coefficients[2] *
#           c(1:273)
#       ) +
#       (
#         mild_regress_est$coefficients[3] *
#           I(
#             c(1:273) ^ 2
#           )
#       )
#   )
# 
# mild_severe_comparison_melt = 
#   data.table::melt(
#     mild_severe_comparison_dt,
#     id.vars = 'Mig_day',
#     variable.name = 'Severity',
#     value.name = 'Proportion_availhab'
#   )
# 
# weather_severity_comparison =
#   ggplot(
#     data = mild_severe_comparison_melt,
#     aes(
#       x = Mig_day,
#       y = Proportion_availhab,
#       linetype = Severity,
#       pch = Severity
#     )
#   ) +
#   geom_smooth(
#     method = 'lm',
#     formula = y ~ poly(x, 2),
#     col = 'black',
#     fullrange = TRUE
#   ) +
#   ylim(0.1, 0.3) +
#   xlim(75, 200) +
#   xlab('Day of Non-breeding Period') +
#   ylab('Proportion of Available Habitat') +
#   labs(
#     linetype = 'Weather Severity\nCategory',
#     shape = 'Weather Severity\nCategory'
#   ) +
#   theme_minimal() +
#   theme(
#     axis.title = element_text(size = 16),
#     axis.text = element_text(size = 14),
#     legend.text = element_text(size = 14),
#     legend.title = element_text(size = 16)
#   )
# 
# ggsave(
#   'wsi_comparison_plot.jpeg',
#   weather_severity_comparison,
#   width = 7,
#   height = 5
# )
# 
# # annualavailhabitat_dailymortality_melt[
# #   Year %in% severe_years,
# #   sev_cat :=
# #     ifelse(
# #       Year %in%
# #         c(
# #           1957,
# #           1962,
# #           1989
# #         ),
# #       'Freeze',
# #       'Mild'
# #     )
# #   ]
# # 
# # annualavailhabitat_dailymortality_melt[
# #   ,
# #   DailyMortality:=
# #     ZO_std(
# #       DailyMortality
# #     )
# #   ]
# # 
# # annualavailhabitat_dailymortality_melt_dt =
# #   melt(
# #     annualavailhabitat_dailymortality_melt,
# #     id.vars =
# #       c(
# #         'MigDay',
# #         'Year',
# #         'Extreme'
# #       ),
# #     measure.vars =
# #       c(
# #         'DailyMortality',
# #         'ProporAvailHab'
# #       ),
# #     variable.name = 'Variable',
# #     value.name = 'Normalized_Value'
# #   )
# # 
# # Annual_AvailHab_Plot =
# #   ggplot(
# #     data = annualavailhabitat_melt,
# #     aes(
# #       x = MigDay,
# #       y = ProporAvailHab,
# #       group = Year
# #     )
# #   ) +
# #   geom_line(
# #     alpha = 0.1
# #   ) +
# #   scale_y_continuous(
# #     breaks =
# #       c(
# #         0,
# #         0.2,
# #         0.4,
# #         0.6,
# #         0.8,
# #         1
# #       )
# #   ) +
# #   xlab('Day of Non-breeding Period') +
# #   ylab('Normalized Mean Annual Available Habitat') +
# #   theme_minimal()
# # 
# # ggsave(
# #   paste0(
# #     'ProporAnnAvailHab_OverTime.jpeg'
# #   ),
# #   Annual_AvailHab_Plot,
# #   width = 7,
# #   height = 7
# # )
# # 
# # Annual_AvailHab_Mort_Plot =
# #   ggplot(
# #     data = annualavailhabitat_dailymortality_melt_dt,
# #     aes(
# #       x = MigDay,
# #       y = Normalized_Value,
# #       linetype = Variable
# #     )
# #   ) +
# #   geom_line(
# #     lwd = 1
# #   ) +
# #   facet_wrap( 
# #     ~ Year
# #   ) +
# #   xlab('Day of Non-breeding Period') +
# #   ylab('Normalized Mean Value (Available Habitat or (1 - Daily Mortality))') +
# #   theme_minimal()
# # 
# # ggsave(
# #   paste0(
# #     'ProporAnnAvailHab_Mortality_OverTime_extremes.jpeg'
# #   ),
# #   Annual_AvailHab_Mort_Plot,
# #   width = 10,
# #   height = 5
# # )
# # 
# # annualavailhabitat_dailymortality_melt_dt[
# #   ,
# #   Mean_Normalized_Extreme_Value :=
# #     mean(
# #       Normalized_Value
# #     ),
# #   by =
# #     .(
# #       MigDay,
# #       Extreme
# #     )
# #   ]
# # 
# # Annual_AvailHab_Plot_smoothed =
# #   ggplot(
# #     data =
# #       annualavailhabitat_dailymortality_melt_dt[
# #         Variable %like% 'ProporAvailHab'
# #         ],
# #     aes(
# #       x = MigDay,
# #       y = Mean_Normalized_Extreme_Value,
# #       linetype = Extreme
# #     )
# #   ) +
# #   geom_smooth(
# #     lwd = 1,
# #     col = 'black'
# #   ) +
# #   scale_y_continuous(
# #     breaks =
# #       c(
# #         0,
# #         0.2,
# #         0.4,
# #         0.6,
# #         0.8,
# #         1
# #       )
# #   ) +
# #   xlab('Day of Non-breeding Period') +
# #   ylab('Normalized Mean Annual Available Habitat') +
# #   theme_minimal()
# # 
# # ggsave(
# #   paste0(
# #     'ProporAnnAvailHab_OverTime_smoothed.jpeg'
# #   ),
# #   Annual_AvailHab_Plot_smoothed,
# #   width = 5,
# #   height = 5
# # )
# # 
# # # With state lines
# # na_countries_sts = 
# #   c(
# #     'USA',
# #     'CAN'
# #   )
# # 
# # northamerica_sts =
# #   do.call(
# #     'bind',
# #     lapply(
# #       na_countries_sts,
# #       function(
# #         x
# #       ) {
# #         getData(
# #           'GADM',
# #           country = x,
# #           level = 1
# #         )
# #       }
# #     )
# #   )
# # 
# # # Remove Alaska and Hawaii
# # CONUS_NA_sts =
# #   northamerica_sts[
# #     !(
# #       toupper(
# #         northamerica_sts$NAME_1
# #       ) %like%
# #         'ALASKA'|
# #         toupper(
# #           northamerica_sts$NAME_1
# #         ) %like%
# #         'HAWAII'
# #     ),
# #     ]
# # 
# # writeOGR(
# #   obj = CONUS_NA_sts,
# #   dsn = getwd(),
# #   layer = 'states',
# #   driver = 'ESRI Shapefile',
# #   overwrite_layer = TRUE
# # )
# # 
# CONUS_NA_sts =
#   readOGR(
#     'states',
#     dsn = getwd()
#   )
# 
# # Obtain spatial data for plotting
# CoM_DailyDist_Between = CoM_DailyDist_Among = CoM_DailyDir =
#   CenterofMass_coords = vector('list')
# 
# SumCoM_AdjDist = MeanCoM_AdjDist_Between = MeanCoM_AdjDist_Among =
#   CoM_NS_Dist = Min_CoM_Lat_Day = Min_CoM_Lat = vector()
# 
# for(
#   i in 1:(
#     length(
#       year_from_record
#     ) - 1
#   )
# ) {
#   COMPLETE_DATA =
#     fread(
#       paste0(
#         year_from_record[i],
#         '_Prediction.txt'
#       )
#     )
#   
#   target_cols =
#     names(
#       COMPLETE_DATA
#     )[
#       which(
#         names(
#           COMPLETE_DATA
#         ) %like% 'N_Abund_'
#       )
#     ][
#       2:(
#         num_days + 1
#       )
#     ]
#   
#   most_populace_node =
#     as.vector(
#       as.matrix(
#         COMPLETE_DATA[
#           ,
#           lapply(
#             .SD,
#             node_populace
#           ),
#           .SDcols = target_cols
#         ]
#       )
#     )
#   
#   COMPLETE_DATA[
#     most_populace_node,
#     within_populace := 1
#   ]
#   
#   COMPLETE_DATA[
#     ,
#     within_populace :=
#       NAFunc(
#         within_populace
#       )
#   ]
#   
#   Mig_route = 
#     COMPLETE_DATA[
#       ,
#       .(
#         Longitude,
#         Latitude,
#         within_populace
#       )
#     ]
#   
#   coordinates(
#     Mig_route
#   ) = 
#     c(
#       'Longitude',
#       'Latitude'
#     )
#   
#   gridded(
#     Mig_route
#   ) = TRUE
#   
#   Mig_route_grd = 
#     as(
#       Mig_route, 
#       'SpatialGridDataFrame'
#     )
#   
#   crs(
#     Mig_route_grd
#   ) =
#     '+proj=lcc +lat_1=20 +lat_2=60 +lat_0=40 +lon_0=-96 +x_0=0
#   +y_0=0 +ellps=GRS80 +datum=NAD83 +units=m +no_defs'
#   
#   Mig_route_rstr = 
#     raster(
#       Mig_route_grd
#     )
#   
#   Mig_route_proj = 
#     projectRaster(
#       Mig_route_rstr,
#       crs = geo_prj,
#       res = 0.1
#     )
#   
#   CenterofMass = 
#     t(
#       as.matrix(
#         COMPLETE_DATA[
#           ,
#           lapply(
#             .SD,
#             Pop_CoM,
#             x = Longitude,
#             y = Latitude,
#             z = NULL
#           ),
#           .SDcols = target_cols
#         ][
#           c(
#             1,
#             3
#           )
#         ]
#       )
#     )
#   
#   CenterofMass_pts = 
#     SpatialPoints(
#       CenterofMass
#     )
#   
#   crs(
#     CenterofMass_pts
#   ) =
#     '+proj=lcc +lat_1=20 +lat_2=60 +lat_0=40 +lon_0=-96 +x_0=0
#   +y_0=0 +ellps=GRS80 +datum=NAD83 +units=m +no_defs'
#   
#   CenterofMass_proj = 
#     spTransform(
#       CenterofMass_pts,
#       CRS(
#         geo_prj
#       )
#     )
#   
#   CenterofMass_coords[[i]] = 
#     data.table(
#       coordinates(
#         CenterofMass_proj
#       )
#     )
#   
#   CenterofMass_coords[[i]][
#     ,
#     ColorIterate :=
#       c(
#         1:nrow(
#           CenterofMass_coords[[i]]
#         )
#       )
#   ]
#   
#   CoM_DailyDist_Between[[i]] =
#     sapply(
#       2:nrow(
#         CenterofMass_coords[[i]]
#       ),
#       function(x) {
#         distm(
#           CenterofMass_coords[[i]][
#             x - 1,
#             .(
#               coords.x1,
#               coords.x2
#             )
#           ],
#           CenterofMass_coords[[i]][
#             x,
#             .(
#               coords.x1,
#               coords.x2
#             )
#           ]
#         ) /
#           1000
#       }
#     )
#   
#   CoM_DailyDist_Among[[i]] =
#     distm(
#       CenterofMass_coords[[i]][
#         ,
#         .(
#           coords.x1,
#           coords.x2
#         )
#       ]
#     ) / 1000
#   
#   CoM_DailyDist_Among[[i]] =
#     ifelse(
#       CoM_DailyDist_Among[[i]] == 0,
#       NA,
#       CoM_DailyDist_Among[[i]]
#     )
#   
#   CoM_DailyDir[[i]] =
#     CenterofMass_coords[[i]][
#       ,
#       coords.x2 -
#         data.table::shift(
#           coords.x2,
#           n = 1L,
#           fill = 0,
#           type = 'lag'
#         )
#     ][
#       -1
#     ]
#   
#   Min_CoM_Lat_Day[i] = 
#     CenterofMass_coords[[i]][
#       ,
#       which.min(
#         coords.x2
#       )
#     ]
#   
#   Min_CoM_Lat[i] = 
#     CenterofMass_coords[[i]][
#       which.min(
#         coords.x2
#       ),
#       coords.x2
#     ]
#   
#   CoM_NS_Dist[i] =
#     distm(
#       CenterofMass_coords[[i]][
#         which.min(
#           coords.x2
#         ),
#         .(
#           coords.x1,
#           coords.x2
#         )
#       ],
#       CenterofMass_coords[[i]][
#         273,
#         .(
#           coords.x1,
#           coords.x2
#         )
#       ]
#     ) / 1000
#   
#   SumCoM_AdjDist[i] = 
#     sum(
#       CoM_DailyDist_Between[[i]]
#     )
#   
#   MeanCoM_AdjDist_Between[i] = 
#     mean(
#       CoM_DailyDist_Between[[i]],
#       na.rm = TRUE
#     )
#   
#   MeanCoM_AdjDist_Among[i] = 
#     mean(
#       CoM_DailyDist_Among[[i]],
#       na.rm = TRUE
#     )
#   
#   col_pal = 
#     colorRampPalette(
#       c(
#         'darkred',
#         'deepskyblue4'
#       )
#     )
#   
#   CenterofMass_coords[[i]][
#     ,
#     ColorGradient :=
#       col_pal(
#         10
#       )[
#         as.numeric(
#           cut(
#             ColorIterate,
#             breaks = 10
#           )
#         )
#       ]
#   ]
#   
#   tiff(
#     file = 
#       paste0(
#         year_from_record[i],
#         '_MigrationRoute_CoM_STPRVBRDR.tiff'
#       ),
#     bg = 'transparent',
#     width = 1500,
#     height = 900
#   )
#   
#   par(
#     mar =
#       c(
#         0,
#         0,
#         0,
#         0
#       ),
#     oma =
#       c(
#         0,
#         0,
#         0,
#         0
#       )
#   )
#   
#   image(
#     Mig_route_proj,
#     col =
#       c(
#         'white',
#         'gray75'
#       ),
#     bty = 'n',
#     xlab = NA,
#     ylab = NA,
#     xaxt = 'n',
#     yaxt = 'n'
#   )
#   
#   plot(
#     CONUS_NA_sts,
#     lty = 'dotted',
#     border = 'gray',
#     add = TRUE
#   )
#   
#   points(
#     CenterofMass_coords[[i]][
#       ,
#       .(
#         coords.x1,
#         coords.x2
#       )
#     ],
#     pch = 16,
#     cex = 0.5,
#     col = 
#       CenterofMass_coords[[i]][
#         ,
#         ColorGradient
#       ]
#   )
#   
#   dev.off()
#   
#   rm(COMPLETE_DATA)
#   
#   print(
#     (
#       i / (
#         length(
#           year_from_record
#         ) - 1
#       )
#     ) * 100
#   )
# }
# 
# SummaryStats[
#   ,
#   `:=`(
#     TotalDist_Traveled = SumCoM_AdjDist,
#     MeanDist_Between = MeanCoM_AdjDist_Between,
#     MeanDist_Among = MeanCoM_AdjDist_Among,
#     NorthSouthDist_Traveled = CoM_NS_Dist
#   )
# ]
# 
# fwrite(
#   SummaryStats,
#   file = 'FullRun_SummaryStats.txt'
# )
# 
# SummaryStats =
#   fread(
#     file = 'FullRun_SummaryStats.txt'
#   )
# 
# DistanceBetweenMetric =
#   data.table(
#     do.call(
#       cbind,
#       CoM_DailyDist_Between
#     )
#   )
# 
# setnames(
#   DistanceBetweenMetric,
#   names(
#     DistanceBetweenMetric
#   ),
#   c(
#     paste0(
#       'DistanceBetween_',
#       year_from_record[
#         -which.max(
#           year_from_record
#         )
#       ]
#     )
#   )
# )
# 
# DistanceAmongMetric =
#   matrix(
#     rep(
#       MeanCoM_AdjDist_Among,
#       each = num_days - 1
#     ),
#     nrow = num_days - 1
#   )
# 
# DistanceAmongMetric = 
#   data.table(
#     DistanceAmongMetric
#   )
# 
# setnames(
#   DistanceAmongMetric,
#   names(
#     DistanceAmongMetric
#   ),
#   c(
#     paste0(
#       'DistanceAmong_',
#       year_from_record[
#         -which.max(
#           year_from_record
#         )
#       ]
#     )
#   )
# )
# 
# DirectionMetric =
#   data.table(
#     do.call(
#       cbind,
#       CoM_DailyDir
#     )
#   )
# 
# setnames(
#   DirectionMetric,
#   names(
#     DirectionMetric
#   ),
#   c(
#     paste0(
#       'Direction_',
#       year_from_record[
#         -which.max(
#           year_from_record
#         )
#       ]
#     )
#   )
# )
# 
# MovementMetrics = 
#   cbind(
#     DayofPeriod=days[
#       -which.max(
#         days
#       )
#     ],
#     DistanceBetweenMetric,
#     DistanceAmongMetric,
#     DirectionMetric
#   )
# 
# fwrite(
#   MovementMetrics,
#   file = 'MovementMetrics.txt'
# )
# 
# MovementMetrics = 
#   fread(
#     'MovementMetrics.txt'
#   )
# 
# for(
#   i in 1:(
#     length(
#       year_from_record
#     ) - 1
#   )
# ) {
#   CenterofMass_coords[[i]][,`:=`(
#     Year = 
#       rep(
#         year_from_record[i],
#         nrow(
#           CenterofMass_coords[[i]]
#         )
#       ),
#     MeanWSIAvail = 
#       as.vector(
#         MeanWSI_availhabitat[[i]]
#       ),
#     MedianWSIAvail = 
#       as.vector(
#         MedianWSI_availhabitat[[i]]
#       ),
#     MeanWSIAll = 
#       as.vector(
#         MeanWSI_allhabitat[[i]]
#       ),
#     MedianWSIAll = 
#       as.vector(
#         MedianWSI_allhabitat[[i]]
#       ),
#     Mean_AvailHab = 
#       as.vector(
#         as.matrix(
#           availhabitat[[i]]
#         )
#       ),
#     Norm_AvailHab = 
#       as.vector(
#         ZScore_func(
#           unlist(
#             availhabitat[[i]]
#           )
#         )
#       )
#   )
#   ]
# }
# 
# CenterofMass_coords = 
#   data.table(
#     do.call(
#       rbind,
#       CenterofMass_coords
#     )
#   )
# 
# fwrite(
#   CenterofMass_coords,
#   file = 'CenterofMass_coords.txt'
# )
# 
# CenterofMass_coords = 
#   fread(
#     'CenterofMass_coords.txt'
#   )
# 
# CenterofMass_coords[
#   ,
#   `:=`(
#     meanDailyLat =
#       mean( 
#         coords.x2
#       ),
#     meanDailyWSIAvail =
#       mean(
#         MeanWSIAvail
#       ),
#     medianDailyWSIAvail =
#       mean(
#         MedianWSIAvail
#       ),
#     meanDailyWSIAll =
#       mean(
#         MeanWSIAll
#       ),
#     medianDailyWSIAll =
#       mean(
#         MedianWSIAll
#       ),
#     meanDailyAvailHab =
#       mean(
#         Mean_AvailHab
#       )
#   ),
#   by = ColorIterate
# ]
# 
# CenterofMass_coords[
#   ,
#   `:=`(
#     ColorIterate = NULL,
#     ColorGradient = NULL
#   )
# ]
# 
# CenterofMass_coords[
#   ,
#   `:=`(
#     AnnualMeanWSIAvail = 
#       mean(
#         MeanWSIAvail
#       ),
#     AnnualMedianWSIAvail =
#       mean(
#         MedianWSIAvail
#       ),
#     AnnualMeanWSIAll =
#       mean( 
#         MeanWSIAll
#       ),
#     AnnualMedianWSIAll =
#       mean(
#         MedianWSIAll
#       )
#   ),
#   by = Year
# ]
# 
# col_pal = 
#   colorRampPalette(
#     c(
#       'red',
#       'blue'
#     )
#   )
# 
# CenterofMass_coords[
#   ,
#   `:=`(
#     ColorGradient =
#       col_pal(
#         57
#       )[
#         as.numeric(
#           cut(
#             MeanWSIAvail,
#             breaks = 10
#           )
#         )
#       ],
#     NonbreedingDay = 
#       rep(
#         1:num_days,
#         (
#           length(
#             year_from_record
#           ) - 1
#         )
#       )
#   )
# ]
# 
# scalemin = 
#   CenterofMass_coords[
#     ,
#     trunc(
#       min(
#         AnnualMedianWSIAvail
#       ) * 100
#     ) / 100
#   ]
# 
# scalemax =
#   CenterofMass_coords[
#     ,
#     trunc(
#       max(
#         AnnualMedianWSIAvail
#       ) * 100
#     ) / 100
#   ]
# 
# LatAbundTime_plot =
#   ggplot(
#     data =
#       CenterofMass_coords,
#     aes(
#       x = NonbreedingDay,
#       y = coords.x2,
#       group = Year,
#       col = AnnualMedianWSIAvail
#     )
#   ) +
#   geom_line(
#     stat = 'smooth',
#     method = 'loess',
#     se = FALSE,
#     size = 1.2,
#     alpha = 0.4
#   ) +
#   scale_color_continuous(
#     name='Annual Median \nWeather Severity',
#     breaks =
#       c(
#         seq(
#           floor(scalemin),
#           ceiling(scalemax),
#           round(
#             (
#               ceiling(scalemax) - floor(scalemin)
#             ) / 6,
#             1
#           )
#         )
#       ),
#     low = 'gray90',
#     high = 'black'
#   ) +
#   xlab('Day of Nonbreeding Period') +
#   ylab('Latitude') +
#   theme_minimal()
# 
# ggsave(
#   'LatAbundTime.jpeg',
#   LatAbundTime_plot,
#   width = 5,
#   height = 5
# )
# 
# LatAbundWSI =
#   CenterofMass_coords[
#     ,
#     .(
#       min(
#         coords.x2
#       ),
#       MedianWSIAvail[
#         which.min(
#           coords.x2
#         )
#       ]
#     ),
#     by = Year
#   ]
# 
# setnames(
#   LatAbundWSI,
#   names(
#     LatAbundWSI
#   ),
#   c(
#     'Year',
#     'Latitude',
#     'WSI'
#   )
# )
# 
# LatAbundWSI_Plot =
#   ggplot(
#     data = LatAbundWSI,
#     aes(
#       x = WSI,
#       y = Latitude
#     )
#   ) +
#   geom_point() +
#   geom_smooth(
#     method = 'glm',
#     color = 'black'
#   ) +
#   xlab('Weather Severity') +
#   ylab('Latitude') +
#   theme_minimal()
# 
# ggsave(
#   'LatAbundWSI.jpeg',
#   LatAbundWSI_Plot,
#   width = 5,
#   height = 5
# )
# 
# #Regression of Most populace minimum latitude with WSI
# MPML_WSI =
#   CenterofMass_coords[
#     ,
#     .(
#       min(
#         coords.x2
#       ),
#       min(
#         MeanWSIAvail
#       ),
#       mean(
#         MeanWSIAvail
#       ),
#       min(
#         MedianWSIAvail
#       ),
#       mean(
#         MedianWSIAvail
#       ),
#       min(
#         MeanWSIAll
#       ),
#       mean(
#         MeanWSIAll
#       ),
#       min(
#         MedianWSIAll
#       ),
#       mean(
#         MedianWSIAll
#       ),
#       min(
#         Mean_AvailHab
#       ),
#       mean(
#         Mean_AvailHab
#       )
#     ),
#     by = Year
#   ]
# 
# setnames(
#   MPML_WSI,
#   names(
#     MPML_WSI
#   ),
#   c(
#     'Year',
#     'Latitude',
#     'Min_MeanWSIAvail',
#     'Mean_MeanWSIAvail',
#     'Min_MedianWSIAvail',
#     'Mean_MedianWSIAvail',
#     'Min_MeanWSIAll',
#     'Mean_MeanWSIAll',
#     'Min_MedianWSIAll',
#     'Mean_MedianWSIAll',
#     'Min_Mean_AvailHab',
#     'AnnualMean_DailyMeanAvailableHabitat'
#   )
# )
# 
# fwrite(
#   MPML_WSI,
#   'most_populace_minimum_latitude.csv'
# )
# 
# # # Plot body condition distribution over time
# # Sys.time()
# # start_timer = Sys.time()
# # 
# # n_cores = detectCores() - 1
# # start_cluster = makeCluster(n_cores)
# # registerDoParallel(start_cluster)
# # 
# # foreach(
# #   j = 1:(
# #     length(
# #       year_from_record
# #     ) - 1
# #   ),
# #   .packages = 'data.table',
# #   .verbose = TRUE
# # ) %dopar% {
# #   BodyCondition_Table = 
# #     fread(
# #       file =
# #         paste0(
# #           year_from_record[j],
# #           "_BCTable.txt"
# #         )
# #     )
# #   
# #   bc_dist_cols = 
# #     names(
# #       BodyCondition_Table
# #     )[
# #       names(
# #         BodyCondition_Table
# #         ) %like%
# #         'BodyMass_dist_discrete'
# #     ]
# #   
# #   BC_tbl_melt = 
# #     data.table::melt(
# #       BodyCondition_Table,
# #       id.vars = 'BC_bins',
# #       measure.vars = bc_dist_cols,
# #       variable.name = 'Dist_day',
# #       value.name = 'Proportion'
# #     )
# #   
# #   BC_tbl_melt[
# #     ,
# #     Dist_day :=
# #       gsub(
# #         'BodyMass_dist_discrete_day',
# #         '',
# #         Dist_day
# #       )
# #   ]
# #   
# #   BC_plot_time = 
# #     ggplot(
# #       BC_tbl_melt[
# #         Dist_day %in% c(0, 100, 200, 273)
# #       ],
# #       aes(
# #         x = BC_bins,
# #         y = Proportion,
# #         col = Dist_day,
# #         group = Dist_day
# #       )
# #     ) + 
# #     geom_line() +
# #     geom_area(
# #       aes(
# #         fill = Dist_day
# #       ),
# #       alpha = 0.2,
# #       position = 'identity'
# #     ) +
# #     xlab('Body Condition Class') +
# #     ylab('Abundance Proportion') +
# #     labs(
# #       color = 'Non-breeding\nPeriod Day'
# #     ) +
# #     guides(
# #       fill = 'none'
# #     ) +
# #     theme_minimal() +
# #     theme(
# #       axis.title = element_text(size = 16),
# #       axis.text = element_text(size = 14),
# #       legend.text = element_text(size = 14),
# #       legend.title = element_text(size = 16)
# #     )
# #   
# #   ggsave(
# #     'BodyCondition_overtime.png',
# #     BC_plot_time,
# #     width = 5,
# #     height = 7
# #   )
# #   
# #   print(j)
# # }
# 
# stopCluster(start_cluster)

#
# Evaluate and visualize results ------------------------------------------
# MPML_WSI =
#   fread(
#     'most_populace_minimum_latitude.csv'
#   )
# 
# MPML_Year_plot =
#   ggplot(
#     data = MPML_WSI,
#     aes(
#       x = Year,
#       y = Latitude
#     )
#   ) +
#   geom_point() +
#   geom_smooth(
#     method = 'glm'
#   ) +
#   xlab('Year') +
#   ylab('Latitude') +
#   theme_minimal()
# 
# ggsave(
#   'MPML_Year.jpeg',
#   MPML_Year_plot,
#   width = 5,
#   height = 5
# )
# 
# MPML_WSI_plot =
#   ggplot(
#     data =
#       MPML_WSI,
#     aes(
#       x = Mean_MedianWSIAll,
#       y = Latitude
#     )
#   ) +
#   geom_point() +
#   geom_smooth(
#     method = 'glm'
#   ) +
#   xlab('WSI') +
#   ylab('Latitude') +
#   theme_minimal()
# 
# ggsave(
#   'MPML_WSI.jpeg',
#   MPML_WSI_plot,
#   width = 5,
#   height = 5
# )
# 
# Year_WSI_plot =
#   ggplot(
#     data = MPML_WSI,
#     aes(
#       x = Year,
#       y = Mean_MeanWSIAll
#     )
#   ) +
#   geom_point() +
#   geom_smooth(
#     method = 'glm'
#   ) +
#   # scale_y_continuous(
#   #   breaks =
#   #     c(
#   #       -9,
#   #       -8.5,
#   #       -8,
#   #       -7.5,
#   #       -7,
#   #       -6.5,
#   #       -6
#   #     )
# # ) +
# xlab('Year') +
#   ylab('WSI') +
#   theme_minimal()
# 
# ggsave(
#   'Year_WSI.jpeg',
#   Year_WSI_plot,
#   width = 5,
#   height = 5
# )
# 
# SummaryStats = 
#   fread(
#     'FullRun_SummaryStats.txt'
#   )
# 
# Dist_Among =
#   ggplot(
#     data = SummaryStats,
#     aes(
#       x = Years,
#       y = MeanDist_Among
#     )
#   ) +
#   geom_point(
#     size = 2
#   ) + 
#   geom_line( 
#     lty = 'dotted'
#   ) +
#   xlab('Years') +
#   ylab('Mean Distance (km) Among all Center-of-mass Points') +
#   theme_minimal()
# 
# ggsave(
#   paste0(
#     'Among_Dist.jpeg'
#   ),
#   Dist_Among,
#   width = 5,
#   height = 5
# )
# 
# Dist_Btwn =
#   ggplot(
#     data = SummaryStats,
#     aes(
#       x = Years,
#       y = MeanDist_Between
#     )
#   ) +
#   geom_point(
#     size = 2
#   ) + 
#   geom_line(
#     lty = 'dotted'
#   ) +
#   xlab('Years') +
#   ylab('Mean Distance (km) Between Adjacent Center-of-mass Points') +
#   theme_minimal()
# 
# ggsave(
#   paste0(
#     'Between_Dist.jpeg'
#   ),
#   Dist_Btwn,
#   width = 5,
#   height = 5
# )
# 
# Dist_NS =
#   ggplot(
#     data = SummaryStats,
#     aes(
#       x = Years,
#       y = NorthSouthDist_Traveled
#     )
#   ) +
#   geom_point(
#     size = 2
#   ) + 
#   geom_line(
#     lty = 'dotted'
#   ) +
#   xlab('Years') +
#   ylab('Mean Distance (km) Between Northern and Southern Extremes') +
#   theme_minimal()
# 
# ggsave(
#   paste0(
#     'NS_Dist.jpeg'
#   ),
#   Dist_NS,
#   width = 5,
#   height = 5
# )
# 
# # Abundance-weighted population center-of-mass across years
# CenterofMass_data = data.table()
# 
# for(
#   i in 1:(
#     length(
#       year_from_record
#     ) - 1
#   )
# ) {
#   COMPLETE_DATA = 
#     fread(
#       paste0(
#         year_from_record[i],
#         '_Prediction.txt'
#       )
#     )
#   
#   target_cols =
#     names(
#       COMPLETE_DATA
#     )[
#       which(
#         names(
#           COMPLETE_DATA
#         ) %like% 
#           'N_Abund_'
#       )
#     ][
#       2:(
#         num_days + 1
#       )
#     ]
#   
#   CenterofMass = 
#     t(
#       as.matrix(
#         COMPLETE_DATA[
#           ,
#           lapply(
#             .SD,
#             Pop_CoM,
#             x = Longitude,
#             y = Latitude,
#             z = NULL
#           ),
#           .SDcols =
#             target_cols
#         ][
#           c(
#             1,
#             3
#           )
#         ]
#       )
#     )
#   
#   CenterofMass_pts = 
#     SpatialPoints(
#       CenterofMass
#     )
#   
#   crs(
#     CenterofMass_pts
#   ) =
#     '+proj=lcc +lat_1=20 +lat_2=60 +lat_0=40 +lon_0=-96 +x_0=0
#   +y_0=0 +ellps=GRS80 +datum=NAD83 +units=m +no_defs'
#   
#   CenterofMass_proj = 
#     spTransform(
#       CenterofMass_pts,
#       CRS(
#         geo_prj
#       )
#     )
#   
#   CenterofMass_data_init = 
#     data.table(
#       Year = 
#         rep(
#           year_from_record[i],
#           nrow(
#             coordinates(
#               CenterofMass_proj
#             )
#           )
#         ),
#       coordinates(
#         CenterofMass_proj
#       )
#     )
#   
#   setnames(
#     CenterofMass_data_init,
#     names(
#       CenterofMass_data_init
#     ),
#     c(
#       'Year',
#       'Longitude',
#       'Latitude'
#     )
#   )
#   
#   CenterofMass_data = 
#     rbind(
#       CenterofMass_data, 
#       CenterofMass_data_init
#     )
#   
#   rm(COMPLETE_DATA)
#   
#   print( 
#     (
#       i / (
#         length(
#           year_from_record
#         ) - 1
#       )
#     )  * 100
#   )
# }
# 
# fwrite(
#   CenterofMass_data,
#   file = 'CenterofMass_data.txt'
# )
# 
# CenterofMass_data = 
#   fread(
#     'CenterofMass_data.txt'
#   )
# 
# CenterofMass_data[
#   ,
#   NonBreedingDay :=
#     rep(
#       days,
#       (
#         length(
#           year_from_record
#         ) - 1 
#       )
#     )
# ]
# 
# CenterofMass_data[
#   , 
#   `:=`(
#     mean_Longitude = 
#       mean(
#         Longitude
#       ),
#     mean_Latitude =
#       mean(
#         Latitude
#       )
#   ),
#   by = NonBreedingDay
# ]
# 
# # Obtain most populace nodes
# COMPLETE_DATA = 
#   fread(
#     paste0(
#       year_from_record[i],
#       '_Prediction.txt'
#     )
#   )
# 
# # Migration route (based on most populous node per day)
# target_cols =
#   names(
#     COMPLETE_DATA
#   )[
#     which(
#       names(
#         COMPLETE_DATA
#       ) %like% 
#         'N_Abund_'
#     )
#   ][
#     2:(
#       num_days + 1
#     )
#   ]
# 
# most_populace_node =
#   as.vector(
#     as.matrix(
#       COMPLETE_DATA[
#         ,
#         lapply(
#           .SD,
#           node_populace
#         ),
#         .SDcols = target_cols
#       ]
#     )
#   )
# 
# COMPLETE_DATA[
#   most_populace_node,
#   within_populace := 1
# ]
# 
# Mig_route = 
#   COMPLETE_DATA[
#     ,
#     .(
#       Longitude,
#       Latitude,
#       within_populace
#     )
#   ]
# 
# coordinates(
#   Mig_route
# ) = 
#   c(
#     'Longitude',
#     'Latitude'
#   )
# 
# gridded(
#   Mig_route
# ) = TRUE
# 
# Mig_route_grd = 
#   as(
#     Mig_route, 
#     'SpatialGridDataFrame'
#   )
# 
# crs(
#   Mig_route_grd
# ) =
#   '+proj=lcc +lat_1=20 +lat_2=60 +lat_0=40 +lon_0=-96 +x_0=0
# +y_0=0 +ellps=GRS80 +datum=NAD83 +units=m +no_defs'
# 
# Mig_route_rstr = 
#   raster(
#     Mig_route_grd
#   )
# 
# Mig_route_proj = 
#   projectRaster(
#     Mig_route_rstr,
#     crs = geo_prj,
#     res = 0.1
#   )
# 
# image(
#   Mig_route_proj,
#   col =
#     c(
#       'white',
#       'gray75'
#     ),
#   bty = 'n',
#   xlab = NA,
#   ylab = NA,
#   xaxt = 'n',
#   yaxt = 'n'
# )
# 
# rm(COMPLETE_DATA)
# 
# for(
#   i in 2:(
#     length(
#       year_from_record
#     ) - 1
#   )
# ) {
#   COMPLETE_DATA = 
#     fread(
#       paste0(
#         year_from_record[i],
#         '_Prediction.txt'
#       )
#     )
#   
#   # Migration route (based on most populous node per day)
#   target_cols =
#     names(
#       COMPLETE_DATA
#     )[
#       which(
#         names(
#           COMPLETE_DATA
#         ) %like% 'N_Abund_'
#       )
#     ][
#       2:(
#         num_days + 1
#       )
#     ]
#   
#   most_populace_node =
#     as.vector(
#       as.matrix(
#         COMPLETE_DATA[
#           ,
#           lapply(
#             .SD,
#             node_populace
#           ),
#           .SDcols = target_cols
#         ]
#       )
#     )
#   
#   COMPLETE_DATA[
#     most_populace_node,
#     within_populace := 1
#   ]
#   
#   Mig_route = 
#     COMPLETE_DATA[
#       ,
#       .(
#         Longitude,
#         Latitude,
#         within_populace
#       )
#     ]
#   
#   coordinates(
#     Mig_route
#   ) = 
#     c(
#       'Longitude',
#       'Latitude'
#     )
#   
#   gridded(
#     Mig_route
#   ) = TRUE
#   
#   Mig_route_grd = 
#     as(
#       Mig_route, 
#       'SpatialGridDataFrame'
#     )
#   
#   crs(
#     Mig_route_grd
#   ) =
#     '+proj=lcc +lat_1=20 +lat_2=60 +lat_0=40 +lon_0=-96 +x_0=0
#   +y_0=0 +ellps=GRS80 +datum=NAD83 +units=m +no_defs'
#   
#   Mig_route_rstr = 
#     raster(
#       Mig_route_grd
#     )
#   
#   Mig_route_proj = 
#     projectRaster(
#       Mig_route_rstr,
#       crs = geo_prj,
#       res = 0.1
#     )
#   
#   image(
#     Mig_route_proj,
#     col = 
#       c(
#         'white',
#         'gray75'
#       ),
#     bty = 'n',
#     xlab = NA,
#     ylab = NA,
#     xaxt = 'n',
#     yaxt = 'n',
#     add = TRUE
#   )
#   
#   rm(COMPLETE_DATA)
#   print(i)
# }
# 
# plot(
#   CONUS_NA_sts,
#   lty = 'dotted',
#   border = 'gray',
#   add = TRUE
# )
# 
# for(
#   i in 1:(
#     length(
#       year_from_record
#     ) - 1
#   )
# ) {
#   lines(
#     CenterofMass_data[
#       Year %like% 
#         year_from_record[i],
#       Longitude
#     ],
#     CenterofMass_data[
#       Year %like% 
#         year_from_record[i],
#       Latitude
#     ],
#     lwd = 1.5,
#     col = 'gray40'
#   )
# }
# 
# lines(
#   CenterofMass_data[
#     ,
#     unique(
#       mean_Longitude
#     )
#   ],
#   CenterofMass_data[
#     ,
#     unique(
#       mean_Latitude
#     )
#   ],
#   lwd = 3,
#   col = 'black'
# )


#
# Plot spatial variation in WSI -------------------------------------------
# gc()
# 
# spatial_wsi_unique = list()
# for(
#   i in 1:
#   (
#     length(
#       year_from_record
#     ) - 1
#   )
# ) {
#   COMPLETE_DATA =
#     fread(
#       paste0(
#         "NodeSpecifData_Temperature_WSI_AirDensity",
#         year_from_record[i],
#         ".txt"
#       )
#     )
#   
#   spatial_wsi_dt = 
#     COMPLETE_DATA[
#       ,
#       c(
#         'X_INDEX',
#         'Y_INDEX',
#         'Code',
#         names(
#           COMPLETE_DATA
#         )[
#           names(
#             COMPLETE_DATA
#           ) %like%
#             'WSI_day_'
#         ]
#       ),
#       with = FALSE
#     ]
#   
#   spatial_wsi_melt = 
#     data.table::melt(
#       spatial_wsi_dt,
#       id.vars = 
#         c(
#           'X_INDEX',
#           'Y_INDEX',
#           'Code'
#         )
#     )
#   
#   spatial_wsi_melt[
#     ,
#     wsi_sd :=
#       mean(
#         value
#       ),
#     by = Code
#   ]
#   
#   spatial_wsi_unique[[i]] = 
#     unique(
#       spatial_wsi_melt[
#         ,
#         .(
#           X_INDEX,
#           Y_INDEX,
#           Code,
#           wsi_sd
#         )
#       ]
#     )[
#       ,
#       wsi_sd
#     ]
#   
#   rm(COMPLETE_DATA)
#   
#   print(
#     (
#       i / 
#         length(
#           year_from_record
#         ) * 100
#     )
#   )
# }
# 
# COMPLETE_DATA =
#   fread(
#     paste0(
#       'NodeSpecifData_Temperature_WSI_AirDensity',
#       year_from_record[1],
#       '.txt'
#     )
#   )
# 
# wsi_var_dt = 
#   cbind(
#     COMPLETE_DATA[
#       ,
#       .(
#         X_INDEX,
#         Y_INDEX
#       )
#     ],
#     do.call(
#       cbind,
#       spatial_wsi_unique
#     )
#   )
# 
# wsi_var_melt = 
#   data.table::melt(
#     wsi_var_dt,
#     id.vars = 
#       c(
#         'X_INDEX',
#         'Y_INDEX'
#       )
#   )
# 
# wsi_var_melt[
#   ,
#   wsi_sd :=
#     sd(
#       value
#     ),
#   by = 
#     .(
#       X_INDEX,
#       Y_INDEX
#     )
# ]
# 
# wsi_var_unique = 
#   unique(
#     wsi_var_melt[
#       ,
#       .(
#         X_INDEX,
#         Y_INDEX,
#         wsi_sd
#       )
#     ]
#   )
# 
# wsi_var_plot = 
#   ggplot(
#     data = wsi_var_unique, 
#     aes(
#       x = X_INDEX,
#       y = Y_INDEX, 
#       col = wsi_sd
#     )
#   ) + 
#   geom_point() +
#   labs(
#     col = 'Standard Deviation\nof Mean Annual\nWeather Severity Index'
#   ) +
#   scale_colour_gradient(
#     low = 'black',
#     high = 'white'
#   ) +
#   theme_void()
# 
# ggsave(
#   'WSI_variation_plot.jpeg',
#   wsi_var_plot,
#   width = 6,
#   height = 5
# )


#
# Animations to visualize output over time --------------------------------
# Create masking work-flow to improve efficiency
COMPLETE_DATA =
  fread(
    paste0(
      year_from_record[1],
      '_Prediction.txt'
    )
  )

DayAbund =
  ZO_std(
    as.matrix(
      COMPLETE_DATA[
        ,
        N_Abund_0
      ]
    )
  )

DayNodeAbund =
  cbind(
    COMPLETE_DATA[
      ,
      .(
        Longitude,
        Latitude
      )
    ],
    DayAbund
  )

coordinates(
  DayNodeAbund
) =
  c(
    'Longitude',
    'Latitude'
  )

gridded(
  DayNodeAbund
) = TRUE

DayNodeAbund_grd =
  as(
    DayNodeAbund,
    'SpatialGridDataFrame'
  )

crs(
  DayNodeAbund_grd
) =
  '+proj=lcc +lat_1=20 +lat_2=60 +lat_0=40 +lon_0=-96 +x_0=0
+y_0=0 +ellps=GRS80 +datum=NAD83 +units=m +no_defs'

DayNodeAbund_rstr =
  raster(
    DayNodeAbund_grd
  )

DayNodeAbund_proj =
  projectRaster(
    DayNodeAbund_rstr,
    crs = geo_prj,
    res = 0.1
  )

dummy_rstr =
  raster(
    nrows =
      nrow(
        DayNodeAbund_proj
      ),
    ncols =
      ncol(
        DayNodeAbund_proj
      ),
    xmn =
      xmin(
        DayNodeAbund_proj
      ),
    xmx =
      xmax(
        DayNodeAbund_proj
      ),
    ymn =
      ymin(
        DayNodeAbund_proj
      ),
    ymx =
      ymax(
        DayNodeAbund_proj
      )
  )

dummy_rstr[] = 1

CONUS_NA_sts =
  readOGR(
    'states',
    dsn = getwd()
  )

dummy_mask =
  mask(
    dummy_rstr,
    CONUS_NA_sts
  )

arr_dummy_mask =
  as.array(
    dummy_mask
  )[
    ,
    ,
    1
  ]

arr_dummy_mask[
  which(
    is.na(
      arr_dummy_mask
    )
  )
] = 0

arr_dummy_mask[
  which(
    arr_dummy_mask != 0
  )
] = 1

storage.mode(
  arr_dummy_mask
) = 'logical'

# Read in North America Borders
CONUS_NA_sts_fort =
  ggplot2::fortify(
    CONUS_NA_sts
  )

# Transform coordinates
COMPLETE_DATA_sp =
  COMPLETE_DATA[
    ,
    .(
      Longitude,
      Latitude
    )
  ]

coordinates(
  COMPLETE_DATA_sp
) =
  c(
    'Longitude',
    'Latitude'
  )

crs(
  COMPLETE_DATA_sp
) =
  '+proj=lcc +lat_1=20 +lat_2=60 +lat_0=40 +lon_0=-96 +x_0=0
+y_0=0 +ellps=GRS80 +datum=NAD83 +units=m +no_defs'

COMPLETE_DATA_sp =
  spTransform(
    COMPLETE_DATA_sp,
    CRS =
      CRS(
        geo_prj
      )
  )

trnsfrmd_coords =
  COMPLETE_DATA_sp@coords

# Create daily abundance transformed coordinate data tables per year
Sys.time()
start_timer = Sys.time()

n_cores = detectCores() - 1
start_cluster = makeCluster(n_cores)
registerDoParallel(start_cluster)

foreach(
  i = 1:(
    length(
      year_from_record
    ) - 1
  ),
  .packages = 
    c(
      'sp',
      'data.table',
      'raster',
      'grDevices',
      'fields',
      'SDMTools'
    ),
  .verbose = TRUE
) %dopar% {
  gc()
  
  COMPLETE_DATA =
    fread(
      paste0(
        getwd(),
        '/',
        year_from_record[i],
        '_Prediction.txt'
      )
    )
  
  COMPLETE_DATA[
    ,
    `:=`(
      trnsfrmd_Longitude = trnsfrmd_coords[,1],
      trnsfrmd_Latitude = trnsfrmd_coords[,2]
    )
  ]
  
  DayNodeAbundWSI_dt = list()
  for(
    j in 1:num_days
  ) {
    abund_day =
      paste0(
        'N_Abund_',
        j - 1
      )
    
    DayAbund =
      ZO_std(
        as.matrix(
          COMPLETE_DATA[
            ,
            get(
              abund_day
            )
          ]
        )
      )
    
    wsi_day =
      paste0(
        'WSI_day_',
        j
      )
    
    DayWSI =
      ZO_std(
        as.matrix(
          COMPLETE_DATA[
            ,
            get(
              wsi_day
            )
          ]
        )
      )
    
    DayNodeAbundWSI =
      cbind(
        COMPLETE_DATA[
          ,
          .(
            Longitude,
            Latitude
          )
        ],
        abundance = DayAbund,
        wsi = DayWSI
      )
    
    coordinates(
      DayNodeAbundWSI
    ) =
      c(
        'Longitude',
        'Latitude'
      )
    
    gridded(
      DayNodeAbundWSI
    ) = TRUE
    
    DayNodeAbundWSI_grd =
      as(
        DayNodeAbundWSI,
        'SpatialGridDataFrame'
      )
    
    crs(
      DayNodeAbundWSI_grd
    ) =
      '+proj=lcc +lat_1=20 +lat_2=60 +lat_0=40 +lon_0=-96 +x_0=0
    +y_0=0 +ellps=GRS80 +datum=NAD83 +units=m +no_defs'
    
    DayNodeAbundWSI_rstr =
      stack(
        DayNodeAbundWSI_grd
      )
    
    DayNodeAbundWSI_proj =
      projectRaster(
        DayNodeAbundWSI_rstr,
        crs = geo_prj,
        res = 0.1
      )
    
    DayNodeAbund_array =
      as.array(
        DayNodeAbundWSI_proj
      )[
        ,
        ,
        1
      ]
    
    DayNodeAbund_array_masked =
      fun.mask(
        DayNodeAbund_array
      )
    
    DayNodeAbund_msk =
      raster(
        DayNodeAbund_array_masked,
        xmn =
          xmin(
            DayNodeAbundWSI_proj
          ),
        xmx =
          xmax(
            DayNodeAbundWSI_proj
          ),
        ymn =
          ymin( DayNodeAbundWSI_proj
          ),
        ymx =
          ymax(
            DayNodeAbundWSI_proj
          )
      )
    
    DayNodeAbund_spdf =
      as(
        DayNodeAbund_msk,
        'SpatialPixelsDataFrame'
      )
    
    DayNodeWSI_array =
      as.array(
        DayNodeAbundWSI_proj
      )[
        ,
        ,
        2
      ]
    
    DayNodeWSI_array_masked =
      fun.mask(
        DayNodeWSI_array
      )
    
    DayNodeWSI_msk =
      raster(
        DayNodeWSI_array_masked,
        xmn =
          xmin(
            DayNodeAbundWSI_proj
          ),
        xmx =
          xmax(
            DayNodeAbundWSI_proj
          ),
        ymn =
          ymin( 
            DayNodeAbundWSI_proj
          ),
        ymx =
          ymax(
            DayNodeAbundWSI_proj
          )
      )
    
    DayNodeWSI_spdf =
      as(
        DayNodeWSI_msk,
        'SpatialPixelsDataFrame'
      )
    
    DayNodeAbundWSI_dt[[j]] =
      data.table(
        as.data.frame(
          DayNodeAbund_spdf
        )
      )
    
    setnames(
      DayNodeAbundWSI_dt[[j]],
      'layer',
      'abundance'
    )
    
    DayNodeAbundWSI_dt[[j]][
      ,
      wsi :=
        as.data.frame(
          DayNodeWSI_spdf
        )[,1]
    ]
    
    DayNodeAbundWSI_dt[[j]][
      ,
      N_AbundWSI_Day :=
        j - 1
    ]
    
    DayNodeAbundWSI_dt[[j]][
      ,
      Date :=
        as.Date(
          as.numeric(
            N_AbundWSI_Day
          ),
          origin = NonbreedingStart[i]
        )
    ]
    
    target_cols =
      names(
        COMPLETE_DATA
      )[
        which(
          names(
            COMPLETE_DATA
          ) %like% 'N_Abund_'
          | names(
            COMPLETE_DATA
          ) %like% 'WSI_day_'
        )
      ]
    
    target_cols = 
      target_cols[target_cols != 'N_Abund_0']
    
    CenterofMass =
      t(
        as.matrix(
          COMPLETE_DATA[
            ,
            lapply(
              .SD,
              Pop_CoM,
              x = trnsfrmd_Longitude,
              y = trnsfrmd_Latitude,
              z = NULL
            ),
            .SDcols =
              target_cols[target_cols %like% 'Abund']
          ][
            c(
              1,
              3
            )
          ]
        )
      )
    
    CenterofMass_pts =
      SpatialPoints(
        CenterofMass
      )
    
    crs(
      CenterofMass_pts
    ) =
      geo_prj
    
    CenterofMass_coords =
      data.table(
        coordinates(
          CenterofMass_pts
        )
      )
    
    CenterofMass_coords[
      ,
      ColorIterate :=
        c(
          1:.N
        )
    ]
    
    col_pal =
      colorRampPalette(
        c(
          'white',
          'black'
        )
      )
    
    CenterofMass_coords[
      ,
      ColorGradient :=
        col_pal(
          .N
        )[
          as.numeric(
            cut(
              ColorIterate,
              breaks = .N
            )
          )
        ]
    ]
    
    DayNodeAbundWSI_dt[[j]][
      which.min(
        rdist(
          CenterofMass_coords[
            j,
            .(
              coords.x1,
              coords.x2
            )
          ],
          DayNodeAbundWSI_dt[[j]][
            N_AbundWSI_Day == j - 1,
            .(
              x,
              y
            )
          ]
        )
      ),
      CoM_pt :=
        CenterofMass_coords[
          j,
          ColorGradient
        ]
    ]
    
    print(
      (
        j /
          num_days
      ) * 100
    )
  }
  
  DayNodeAbundWSI_dt =
    rbindlist(
      DayNodeAbundWSI_dt
    )
  
  fwrite(
    DayNodeAbundWSI_dt,
    paste0(
      getwd(),
      '/',
      year_from_record[i],
      '_Prediction_transformed.txt'
    )
  )
  
  print(
    (
      i /
        (
          length(
            year_from_record
          ) - 1
        )
    ) * 100
  )
}

stopCluster(start_cluster)

Sys.time()
end_timer = Sys.time()
total_time = end_timer - start_timer
total_time

# Animation for daily node abundance (0-1 scale)
Sys.time()
start_timer = Sys.time()

n_cores = detectCores() - 1
start_cluster = makeCluster(n_cores)
registerDoParallel(start_cluster)

foreach(
  i = 1:(
    length(
      year_from_record
    ) - 1
  ),
  .packages = 
    c(
      'ggplot2',
      'data.table',
      'viridis',
      'animation'
    ),
  .verbose = TRUE
) %dopar% {
  DayNodeAbundWSI_dt =
    fread(
      paste0(
        getwd(),
        '/',
        year_from_record[i],
        '_Prediction_transformed.txt'
      )
    )
  
  DailyAbundCoM_Animate_func =
    function() {
      for(
        j in 1:num_days
      ) {
        print(
          ggplot() +
            geom_tile(
              data =
                DayNodeAbundWSI_dt[
                  N_AbundWSI_Day == j - 1
                ],
              aes(
                x = x,
                y = y,
                fill = abundance
              ),
              alpha = 0.8
            ) +
            geom_polygon(
              data = CONUS_NA_sts_fort,
              aes(
                x = long,
                y = lat,
                group = group
              ),
              fill = NA,
              color = 'gray80',
              size = 0.25
            ) +
            geom_point(
              data =
                DayNodeAbundWSI_dt[
                  N_AbundWSI_Day >= 0 &
                    N_AbundWSI_Day <= j - 1 &
                    CoM_pt != ''
                ],
              aes(
                x = x,
                y = y,
                col = CoM_pt
              )
            ) +
            scale_color_manual(
              values =
                DayNodeAbundWSI_dt[
                  N_AbundWSI_Day >= 0 &
                    N_AbundWSI_Day <= j - 1 &
                    CoM_pt != '',
                  CoM_pt
                ]
            ) +
            guides(
              color = FALSE
            ) +
            scale_fill_viridis(
              name =
                paste0(
                  'Normalized\nAbundance:\n',
                  DayNodeAbundWSI_dt[
                    N_AbundWSI_Day == j - 1,
                    unique(
                      Date
                    )
                  ]
                )
            ) +
            theme(
              line = element_blank(),
              rect = element_blank(),
              axis.text = element_blank(),
              axis.title = element_blank(),
              legend.text = element_text(size = 12),
              legend.title = element_text(size = 16)
            )
        )
        
        print((j / num_days) * 100)
      }
    }
  
  ani.options(
    ani.width = 600,
    ani.height = 480
  )
  
  saveGIF(
    DailyAbundCoM_Animate_func(),
    movie.name =
      paste0(
        'DailyAbundCoM_',
        year_from_record[i],
        '.gif'
      ),
    interval = 0.1
  )
  
  print(
    (
      i / (
        length(
          year_from_record
        ) - 1
      )
    ) * 100
  )
}

stopCluster(start_cluster)

Sys.time()
end_timer = Sys.time()
total_time = end_timer - start_timer
total_time

# Animation for daily weather severity (0-1 scale)
Sys.time()
start_timer = Sys.time()

n_cores = detectCores() - 1
start_cluster = makeCluster(n_cores)
registerDoParallel(start_cluster)

foreach(
  i = 1:(
    length(
      year_from_record
    ) - 1
  ),
  .packages = 
    c(
      'ggplot2',
      'data.table',
      'viridis',
      'animation'
    ),
  .verbose = TRUE
) %dopar% {
  DayNodeAbundWSI_dt =
    fread(
      paste0(
        getwd(),
        '/',
        year_from_record[i],
        '_Prediction_transformed.txt'
      )
    )
  
  DailyAbundCoM_Animate_func =
    function() {
      for(
        j in 1:num_days
      ) {
        print(
          ggplot() +
            geom_tile(
              data =
                DayNodeAbundWSI_dt[
                  N_AbundWSI_Day == j - 1
                ],
              aes(
                x = x,
                y = y,
                fill = log(wsi)
              ),
              alpha = 0.8
            ) +
            geom_polygon(
              data = CONUS_NA_sts_fort,
              aes(
                x = long,
                y = lat,
                group = group
              ),
              fill = NA,
              color = 'gray80',
              size = 0.25
            ) +
            scale_fill_viridis(
              name =
                paste0(
                  'Log(WSI): \n',
                  DayNodeAbundWSI_dt[
                    N_AbundWSI_Day == j - 1,
                    unique(
                      Date
                    )
                  ]
                ),
              limits = c(-13,0),
              rescaler = 
                function(
                  x, 
                  to = c(0, 1), 
                  from = NULL
                ) {
                  ifelse(
                    x > -8, 
                    scales::rescale(
                      x,
                      to = to,
                      from = 
                        c(
                          max(
                            x, 
                            na.rm = TRUE
                          ), -8
                        )
                    ),
                    1
                  )
                }
            ) +
            theme(
              line = element_blank(),
              rect = element_blank(),
              axis.text = element_blank(),
              axis.title = element_blank(),
              legend.text = element_text(size = 12),
              legend.title = element_text(size = 16)
            )
        )
        
        print((j / num_days) * 100)
      }
    }
  
  ani.options(
    ani.width = 600,
    ani.height = 480
  )
  
  saveGIF(
    DailyAbundCoM_Animate_func(),
    movie.name =
      paste0(
        'DailyWSI_',
        year_from_record[i],
        '.gif'
      ),
    interval = 0.1
  )
  
  print(
    (
      i / (
        length(
          year_from_record
        ) - 1
      )
    ) * 100
  )
}

stopCluster(start_cluster)

Sys.time()
end_timer = Sys.time()
total_time = end_timer - start_timer
total_time

# Animation for daily body condition class proportional abundance
Sys.time()
start_timer = Sys.time()

n_cores = detectCores() - 1
start_cluster = makeCluster(n_cores)
registerDoParallel(start_cluster)

foreach(
  i = 1:(
    length(
      year_from_record
    ) - 1
  ),
  .packages = 
    c(
      'ggplot2',
      'data.table',
      'animation'
    ),
  .verbose = TRUE
) %dopar% {
  BC_Table = 
    fread(
      paste0(
        year_from_record[j],
        '_BCTable.txt'
      )
    )
  
  DailyBCPAAnimate_func = 
    function() {
      for(
        i in 1:length(
          days
        )
      ) {
        DayProportion =
          ZO_std(
            as.matrix(
              BC_Table[
                ,
                paste0(
                  'BodyMass_dist_discrete_day',
                  i
                ),
                with = FALSE
              ]
            )
          )
        
        print(
          ggplot(
            data = BC_Table,
            aes(
              x = BC_bins,
              y = DayProportion
            )
          ) +
            geom_line(
              lwd = 1.2
            ) +
            xlab('Body Condition Class') +
            ylab('Normalized Proportional Abundance') +
            ggtitle(
              paste0(
                format(
                  as.Date(
                    i,
                    origin = NonbreedingStart
                  ),
                  format = '%b %d'
                )
              )
            ) +
            theme_bw() +
            theme(
              axis.text.x = 
                element_text(
                  size = 16,
                  face = 'bold',
                  colour = 'black'
                ),
              axis.text.y = 
                element_text(
                  size = 16,
                  face = 'bold',
                  colour = 'black'
                ),
              axis.title = 
                element_text(
                  size = 24,
                  face = 'bold',
                  colour = 'black'
                ),
              plot.title = 
                element_text(
                  size = 24,
                  face = 'bold',
                  colour = 'black'
                )
              
            )
        )
        
        print(
          (
            i / 
              length(
                days
              )
          ) * 100
        )
      }
    }
  
  ani.options(
    ani.width = 480,
    ani.height = 480
  )
  
  saveGIF(
    DailyBCPAAnimate_func(),
    movie.name =
      paste0(
        'DailyBCPA',
        year_from_record[j],
        '.gif'
      ),
    interval = 0.1
  )
  
  print(j)
}

stopCluster(start_cluster)

Sys.time()
end_timer = Sys.time()
total_time = end_timer - start_timer
total_time


#
